# Supplementary material for: A druggable conformational switch in the c-MYC transactivation domain
Source: Nat Commun. 2024 Feb 29;15:1865. doi: 10.1038/s41467-024-45826-7 (PMC10904854; doi:10.1038/s41467-024-45826-7)
Supplement: Supplementary file 4 — Source Data [file 41467_2024_45826_MOESM4_ESM.xlsx]

## Sheet: Fig1b-d
Fig1b
			Res: 1-50						Res: 51-100						Res: 101-150						Res: 151-200						Res: 201-250						Res: 251-300						Res: 301-350						Res: 351-400
		Rg	H2O	BEN				Rg	H2O	BEN				Rg	H2O	BEN				Rg	H2O	BEN				Rg	H2O	BEN				Rg	H2O	BEN					H2O	BEN				Rg	H2O	BEN
19.1986	18.9157	0	0	0		18.8281	19.2314	0	0	0		16.0027	18.2799	0	0	0		24.8341	20.0836	0	0	0		20.1335	20.0438	0	0	0		15.0146	15.6533	0	0	0		26.2208	21.9023	0	0	0		21.3629	18.4017	0	0	0		14.1789	19.149
21.7347	17.4924	2	0	0		20.0736	22.4336	2	0	0		16.0512	18.3702	2	0	0		25.7008	20.5376	2	0	0		20.8734	17.7647	2	0	0		18.2853	14.194	2	0	0		24.6904	23.0149	2	0	0		18.9133	17.073	2	0	0		13.6363	19.0314
25.2562	18.1118	4	0	0		20.0694	22.105	4	0	0		14.3113	16.6087	4	0	0		24.8983	20.0737	4	0	0		19.6605	18.3725	4	0	0		17.7166	14.8441	4	0	0		24.8941	26.0639	4	0	0		18.363	16.146	4	0	0		14.2247	19.4852
26.0986	20.9724	6	0	0		19.5096	22.6885	6	0	0		13.736	16.7748	6	0	0		27.3559	19.6668	6	0	0		20.4633	19.867	6	0	0		18.0199	15.791	6	0	0		22.7034	24.1256	6	0	0		18.8451	16.6496	6	0	0		13.6059	22.1839
27.9734	19.3192	8	0	0		18.2521	22.8706	8	0	0		14.297	15.681	8	0	0		27.3517	19.3398	8	0	0		22.5975	16.2209	8	0	0		17.5506	16.8682	8	0	0		20.7353	22.6237	8	0	0		19.3638	15.5738	8	0	0		12.8669	22.4821
25.8911	19.0293	10	0	0		17.2281	20.1026	10	0.001002	0.000501002		14.4058	15.42	10	0.0114379	0		24.1013	20.768	10	0.0301042	0.000385951		21.6755	14.9863	10	0	0		19.8387	15.1074	10	0	0		22.0004	19.8867	10	0	0		18.2551	16.0276	10	0.000863558	0		12.6332	23.8257
23.2637	19.3932	12	0.244782	0.228653		15.9659	20.7622	12	0.495491	0.705411		14.2206	15.4986	12	0.21841	1		23.6373	21.0522	12	0.970668	0.592049		19.3345	16.3302	12	0.330435	0.0413043		19.2017	15.2792	12	0.331528	0.463899		22.0518	18.7413	12	0.202109	1		18.126	17.1427	12	0.520725	0.316494		12.2984	21.3788
22.4038	19.2039	14	0.682163	1		14.908	19.8236	14	0.917836	1		14.2183	17.9385	14	0.209695	0.355664		23.2821	20.2434	14	0.473562	1		20.2073	18.7378	14	0.680435	0.391304		20.5976	15.1428	14	0.774368	1		22.7559	17.8156	14	0.979789	0.975395		18.9083	17.5965	14	0.774611	1		13.6725	21.8157
22.3679	19.3313	16	0.415876	0.216003		15.2301	21.3925	16	0.533066	0.471443		14.8458	18.4984	16	0.201525	0.00272331		21.7405	18.8197	16	0.238132	0.210343		21.4162	18.5179	16	0.972826	0.781522		21.5225	15.542	16	0.527076	0.546931		21.747	20.14	16	0.997364	0.688928		18.8763	19.0397	16	0.525043	0.383851		13.0078	19.9652
22.0154	19.5568	18	0.111006	0.0518659		14.6904	20.2626	18	0.264529	0.160321		14.6178	17.8016	18	0.187908	0.00217865		21.2039	20.6172	18	0.126978	0.0690853		20.813	18.8094	18	1	0.973913		20.6474	15.1768	18	0.229844	0.203369		18.9283	18.432	18	0.630053	0.504394		19.973	18.7844	18	0.209413	0.222798		12.5902	18.7184
22.902	19.2224	20	0.030993	0.030993		14.4939	19.612	20	0.164329	0.0681363		15.6548	17.495	20	0.154956	0.00108932		22.0301	18.0856	20	0.0513315	0.031648		17.3959	19.0852	20	0.915217	0.978261		21.9746	15.0649	20	0.234657	0.131769		18.6413	17.9098	20	0.458699	0.352373		23.5223	17.9409	20	0.0876511	0.115285		12.8946	18.3079
22.4309	17.848	22	0.0142315	0.0227704		14.0439	20.029	22	0.0961924	0.0475952		15.836	18.023	22	0.181373	0		21.5972	21.5692	22	0.0227711	0.0212273		16.8212	19.7535	22	0.672826	0.857609		24.2548	15.0822	22	0.281588	0.186522		19.6013	19.8467	22	0.318102	0.274165		22.5835	18.8883	22	0.0302245	0.0626079		13.0415	19.5211
23.7521	17.5491	24	0.0145478	0.0183428		15.2954	21.0693	24	0.0265531	0.0270541		14.8961	17.3766	24	0.0874183	0		17.1625	19.3717	24	0.0123504	0.00501737		16.8627	18.708	24	0.428261	0.696739		23.75	15.5373	24	0.292419	0.207581		17.2301	20.1232	24	0.250439	0.178383		21.3254	19.9818	24	0.00993092	0.0310881		13.2452	18.2644
24.8096	15.9112	26	0.0126502	0.00790639		14.5064	17.6284	26	0.00601202	0.0135271		14.5849	17.8927	26	0.0525599	0		18.3186	18.1375	26	0.00270166	0		16.6834	19.1426	26	0.246739	0.397826		24.2376	15.1221	26	0.22142	0.151625		18.1232	19.1588	26	0.189807	0.173111		19.8249	18.7597	26	0.000431779	0.0129534		12.6618	18.0041
24.3768	16.4074	28	0.0221379	0.0028463		14.3705	19.0732	28	0	0.00901804		13.9854	16.6093	28	0.0383987	0		16.9039	18.6068	28	0.00115785	0		16.7656	20.6638	28	0.115217	0.184783		24.2084	14.7883	28	0.0794224	0.0998797		19.3716	22.4567	28	0.189807	0.115993		18.0811	20.1831	28	0	0.00777202		12.4801	17.436
24.7722	14.7965	30	0.0278305	0.00158128		15.4068	18.7864	30	0	0.00200401		13.5293	15.9129	30	0.0138889	0		18.8284	17.9086	30	0	0		15.8505	21.0071	30	0.0532609	0.0880435		24.0079	14.5509	30	0.0294826	0.0168472		20.3143	23.1889	30	0.123023	0.0834798		18.3898	18.4001	30	0	0.00302245		12.4769	16.182
24.4809	15.8209	32	0.00506009	0.000316256		15.0554	18.23	32	0	0		13.7469	14.118	32	0.00326797	0		20.455	20.3768	32	0	0		18.1643	21.5038	32	0.0141304	0.0304348		23.2017	14.1203	32	0.00601685	0		21.0277	22.8664	32	0.0369069	0.0307557		16.0232	18.7059	32	0	0.00259067		13.0125	15.3193
27.8689	15.2464	34	0	0		13.9496	19.3862	34	0	0		14.1695	13.6588	34	0.000544662	0		21.9189	17.8597	34	0	0		16.5566	23.5573	34	0.00434783	0.00869565		22.9789	13.0974	34	0.000601685	0		22.2982	25.9953	34	0.0149385	0.0149385		17.0598	18.5718	34	0	0.000431779		13.3245	18.509
28.3796	16.1426	36	0	0		15.1786	20.3835	36	0	0		15.1663	12.6493	36	0.000272331	0		21.059	17.9313	36	0	0		20.5522	20.3051	36	0.00108696	0.00217391		23.1791	13.0413	36	0	0		21.7245	25.6147	36	0.0026362	0.00175747		18.1068	18.2647	36	0	0		12.6333	17.8968
29.5435	17.0128	38	0	0		16.7594	18.6486	38	0	0		14.9212	12.4107	38	0	0		19.1271	16.3805	38	0	0		23.1461	18.9823	38	0	0.00217391		23.5761	13.1847	38	0	0		20.9824	23.2147	38	0	0		18.9761	18.6089	38	0	0		13.4796	17.1087
29.1895	17.4033	40	0	0		18.1017	18.5459	40	0	0		15.3792	12.1526	40	0	0		21.0886	16.1243	40	0	0		22.6855	18.2139	40	0	0		25.4232	13.3301	40	0	0		20.4241	24.4569	40	0	0		17.5129	17.2108	40	0	0		13.8346	18.4798
30.3063	17.9154					18.2722	20.6695					16.1359	11.9265					19.6457	15.4599					25.4238	19.0284					26.7259	12.5828					17.8322	24.6997					18.3517	17.7912					12.4583	16.4778
29.5642	19.3375					16.3376	20.1617					15.0681	12.4131					20.1564	17.1203					25.0809	18.6826					26.408	13.4313					18.3502	24.8016					16.5502	17.8335					13.3161	17.7812
29.3124	18.8031					15.9219	21.3932					14.3545	12.4767					20.1021	17.9928					24.3127	17.9534					25.1466	13.293					19.6151	23.3701					18.1761	18.6588					15.3325	18.0415
30.9432	17.3039					14.7014	21.1055					14.5195	11.86					17.6977	18.3055					23.7886	19.687					24.5251	12.9825					17.8955	20.9289					17.7956	18.8214					16.9571	17.6048
31.4534	16.0226					13.9052	20.791					15.1677	12.3034					17.2133	19.5868					22.2125	21.259					24.4995	12.2985					20.0792	21.4113					19.0692	17.9328					16.5749	18.1439
31.391	15.2118					13.3999	20.5558					15.5409	11.7803					17.0189	19.9869					22.0161	19.2356					25.7505	13.2679					19.3226	21.1279					21.1936	19.0138					15.2619	16.8698
28.1262	17.4683					14.4248	21.9836					15.3652	12.5554					18.595	18.8789					24.3053	20.0001					25.8854	13.5518					16.2279	21.1349					20.5192	17.6772					15.5644	14.5064
27.952	15.4705					14.782	21.5556					14.2773	12.4545					18.6222	17.644					23.5313	18.8295					26.6704	12.3306					15.6838	19.9483					23.0055	19.0169					14.6864	16.7244
27.4508	15.455					15.2017	20.5604					14.4194	12.6289					19.508	16.0745					20.776	17.7177					26.3864	12.7872					17.2399	19.4695					22.4266	18.2598					14.7895	16.2901
28.9752	15.9707					15.3808	21.5328					14.0339	12.678					18.5462	15.8054					17.2063	17.7365					26.8287	12.6896					16.0217	21.4967					19.7258	20.0569					15.6841	16.3894
28.2482	14.7639					17.4243	21.3809					13.6995	13.1475					20.9777	16.2799					14.7497	20.2973					25.0308	13.01					17.0442	22.6033					19.7972	20.4964					13.861	17.3933
29.5541	15.1144					17.6884	20.1766					14.2754	12.864					18.383	15.6382					15.301	20.4811					23.9298	12.5093					18.2793	21.5809					20.5062	19.8474					13.3241	18.8996
29.5663	14.5864					17.9255	19.0045					13.6469	13.0768					18.6201	14.2415					16.0703	20.666					23.1944	12.878					19.3513	24.1289					18.4525	19.0243					12.8234	18.1317
29.6564	14.3205					16.8173	20.7481					13.3052	12.5003					21.954	15.4118					17.3488	19.9755					23.5608	13.4523					16.6617	26.4733					16.7502	18.319					14.665	17.7265
28.195	14.5007					16.2683	19.2704					13.7765	12.6515					21.8463	14.0202					20.0162	19.4821					23.5856	12.8575					16.8972	23.9794					18.7431	17.8158					14.1802	16.0826
29.0214	15.0495					20.0299	19.2782					14.4192	12.3138					23.6736	14.3089					19.1802	18.2451					24.3438	12.5884					15.8706	26.1029					19.0806	19.4519					14.1281	16.5763
27.5866	14.5517					19.9901	17.6397					14.71	13.4845					19.5342	15.3624					17.855	17.6316					23.6861	12.7047					18.1707	24.6531					20.8141	20.4731					13.9177	18.0247
29.6025	13.5886					17.7488	19.7913					14.6155	12.6256					19.5272	14.4622					17.7763	18.0702					23.5862	12.317					17.9646	23.0905					19.1935	19.516					12.7738	19.665
27.4477	13.6301					19.2629	19.868					15.1091	12.9024					19.8546	14.2067					15.2146	16.1295					25.1937	12.1767					16.9218	21.2098					19.2846	16.8348					12.4654	19.1711
26.6669	13.11					19.5648	20.8937					13.9076	13.5192					18.4878	14.7276					15.0435	16.4766					24.6971	12.2351					18.0462	21.2896					16.8683	15.9338					12.3562	19.3177
27.2044	12.9677					19.1196	20.9602					14.2999	13.5824					21.4274	13.3224					16.2771	16.4815					23.986	13.1525					17.022	22.3274					16.9979	17.4314					11.9919	17.8409
26.6628	13.9748					21.2157	22.4159					13.965	12.7408					20.0735	12.8779					17.6826	15.2905					24.5989	15.0142					18.0878	20.7534					18.6919	18.1514					12.3997	17.184
27.5541	13.7625					20.3796	22.064					14.8578	13.6918					22.6957	13.9664					15.1113	15.1832					24.4027	14.9611					15.8529	19.0186					17.7302	16.3266					12.1902	16.7076
28.177	15.0018					19.8133	23.4974					13.9272	12.6305					23.1853	14.9216					17.1879	17.13					23.9978	16.2857					17.5	19.4409					20.4721	17.6013					11.7083	15.355
28.7482	14.5612					19.9447	26.2913					13.575	12.8238					22.2987	14.9196					17.361	18.1207					23.2597	16.4932					19.5771	18.2466					21.4238	17.806					10.7928	16.0462
29.5858	14.4509					19.6202	23.7062					13.1655	12.6432					23.9055	14.8156					16.0211	17.5634					23.4778	17.1211					20.009	22.4123					21.0003	18.7405					11.3914	16.1285
30.3839	15.1502					17.1314	24.1303					12.6543	12.7977					23.7486	15.2897					14.6323	17.8035					23.8128	16.3359					18.9429	22.6679					20.0224	19.713					12.221	17.5855
29.0891	15.0009					16.8305	23.5118					13.3658	12.3506					26.0384	14.6676					14.4388	16.5295					22.6271	15.9565					15.8868	25.3495					18.2222	18.0594					12.0709	17.2259
29.1314	15.0227					15.7094	28.0217					13.4506	12.9951					23.4482	16.1743					14.1752	14.9802					20.8276	14.1308					15.5685	23.1906					20.4995	18.2354					12.0572	18.8241
29.1388	14.1859					15.0291	26.8205					13.3273	12.0327					22.5601	16.0093					15.6363	14.7958					21.4626	14.7514					15.7255	23.9806					20.1653	19.3192					11.4552	18.6881
28.3708	14.9195					14.9742	29.0399					13.335	12.0298					22.0353	14.7601					15.5304	15.2941					23.775	14.5956					16.8977	24.1547					18.6652	19.1652					11.247	16.7398
26.7817	16.9829					14.5532	29.0112					13.4831	12.383					22.8275	15.0481					16.3947	14.5326					21.4289	14.0846					18.2182	22.2717					21.2902	19.3373					11.3481	16.7948
25.1149	15.6628					15.9997	26.7678					12.8684	11.8554					22.5455	15.3987					15.5969	12.9468					22.217	13.1296					16.7724	22.274					20.9877	17.7825					11.4861	17.1702
23.481	16.3736					16.2052	25.9807					13.3216	12.1985					23.511	14.2529					14.394	12.0883					23.3154	13.4507					17.0945	21.3585					23.7808	17.3576					11.7751	18.6601
23.8969	16.3158					16.2545	25.682					13.8085	12.4733					24.1722	15.168					16.3276	12.8595					23.7686	13.6915					17.7896	21.2248					23.0354	18.5302					11.1197	18.5187
25.372	17.0828					16.0386	24.3943					14.0346	12.7157					20.6229	15.3084					16.8983	13.6315					21.9047	13.161					18.1784	20.519					21.2427	19.0071					11.7878	16.4043
25.7302	17.7647					15.5156	21.7514					13.9213	13.0428					24.5732	16.3955					16.7288	14.0317					20.1635	12.7364					18.1774	19.9613					21.0747	19.3578					12.0726	16.729
29.1831	15.6012					14.7401	25.5218					13.2307	12.4187					21.6448	17.3169					16.9781	13.5418					23.4943	12.323					18.3696	22.09					22.8821	19.3025					15.1634	16.7377
29.1231	14.8141					15.9283	25.109					14.1169	13.3845					23.2355	19.0413					17.7211	13.316					24.6516	11.8682					17.3697	20.7183					22.5713	18.691					13.5909	16.3392
30.4381	15.3913					15.057	25.2538					13.4022	13.2053					23.4206	19.0299					19.5832	14.111					26.5867	11.9875					18.2209	20.42					22.4881	19.8205					14.3849	15.8047
29.5862	14.2971					14.5055	23.8964					12.5179	12.4445					20.1913	17.9604					22.3419	13.7387					27.8104	12.6122					18.5785	18.7326					21.7114	20.6445					13.8866	16.0652
27.6191	13.9079					14.4148	24.011					13.4888	12.4867					20.4881	18.7208					19.1122	13.8965					25.1385	12.3554					20.2375	18.5158					24.1412	23.3633					14.7498	16.7306
28.1712	14.4081					15.2678	20.0972					13.4173	12.45					20.5472	18.6957					19.2452	13.1813					25.8727	12.7219					20.0791	18.6699					23.9444	25.5442					14.4622	17.2152
29.5788	14.5099					14.4172	19.3637					12.7296	12.4836					17.1157	20.0671					18.858	13.5992					22.9734	12.6959					19.045	17.1812					23.3383	25.3433					13.4145	19.3282
27.3351	13.802					13.8652	18.596					12.6661	12.5531					16.4475	18.8979					16.8841	13.1077					22.4821	13.6141					18.7512	19.6094					20.7668	23.9091					14.5349	17.6322
26.49	13.6425					14.0066	19.2806					13.7093	13.6088					18.0138	19.2895					17.6643	13.3783					23.3664	12.0978					17.9031	20.6882					19.6928	23.331					12.6685	18.4537
27.7725	13.2719					13.6098	20.6299					12.7898	14.4684					17.5551	19.1518					18.8416	13.5222					24.0638	13.2842					18.2282	19.6825					18.8256	22.5775					12.7122	17.6351
28.9946	14.5716					13.9057	20.7451					12.2646	13.7755					15.6777	19.6704					18.4637	12.6453					22.9948	12.4066					18.5301	18.9923					19.7609	24.9235					12.4451	18.0293
29.1721	16.6419					13.6732	19.3079					13.1775	13.5686					15.0709	20.386					20.3148	12.3649					22.591	11.6365					19.6338	18.2036					20.1413	26.9247					12.9495	15.4747
29.1417	15.2199					13.4994	18.3611					12.7302	12.8663					15.1417	18.5628					22.3167	12.2054					22.5534	11.3369					17.9412	18.1362					19.9787	25.3177					11.6702	17.0525
27.4133	15.3629					14.4201	21.0637					12.0473	12.7614					15.0608	18.7006					20.1187	12.4856					26.5	11.2562					18.812	20.1545					20.0408	26.2599					12.2813	17.7286
27.3612	15.1112					13.9013	20.9804					12.0506	12.4056					15.3619	16.4616					20.6165	12.848					26.4653	11.2014					19.3838	21.0572					18.9213	25.4014					12.4113	16.1243
26.8209	14.1788					13.7295	19.815					12.8331	12.5219					17.5686	19.0386					19.0179	14.1806					25.1397	11.4801					19.2174	20.7983					17.5438	24.8011					14.3447	18.3871
28.7233	13.5141					12.05	22.4511					12.538	12.4132					18.2519	17.6509					19.8503	12.8738					28.5331	11.445					18.999	23.9097					17.7673	23.5295					13.4822	17.4407
26.6005	13.8156					12.6616	23.7224					12.3295	12.5208					15.9257	17.2966					21.1019	13.9652					24.9282	11.2533					17.3315	25.7688					17.4959	22.0893					12.468	15.5013
28.1588	13.4726					12.3228	21.4075					12.2188	12.8142					15.7713	16.0651					20.0487	13.6105					22.1762	11.2432					14.8893	24.3608					17.9204	22.3261					12.4171	15.3671
27.7492	13.6743					12.8136	21.8167					12.6337	12.0873					14.6936	15.3481					22.8011	14.4848					22.6658	11.4378					15.9768	24.1265					15.9954	23.038					12.3118	15.0439
26.2035	13.0121					13.6127	22.6965					12.1948	11.7823					15.3849	14.8694					21.5483	14.8224					24.0176	11.5104					18.3148	23.9909					15.8445	20.4212					11.8071	14.2844
26.3651	15.0852					13.4056	24.0546					12.5895	12.1384					14.8735	16.7209					21.6396	15.1196					23.8119	11.2547					21.3769	24.552					15.6251	20.7361					12.6133	15.3448
27.9718	15.5213					12.9579	23.9137					12.6827	11.9454					13.4541	16.1002					21.1439	13.652					22.8332	11.729					18.0341	27.2495					15.5483	17.6688					11.7693	17.1373
27.1239	15.8697					12.732	25.5767					12.4062	11.1957					15.4955	15.1396					20.8591	13.5802					21.7412	10.9508					17.354	28.0537					15.905	16.6549					11.0894	15.0323
26.0809	15.1158					12.4416	27.6595					12.5942	12.4241					16.1319	14.3713					23.0187	14.2672					21.2012	10.9879					19.6436	27.2548					15.6625	17.725					11.5773	15.9638
25.1883	14.9412					12.3293	28.0526					12.7482	11.6585					16.2883	12.1695					21.4346	13.5716					23.49	11.1187					19.1442	27.8733					14.8216	17.7911					12.1528	15.4922
25.7083	14.2536					12.3036	27.4798					13.0259	11.4504					14.8369	13.0019					22.4258	13.0413					24.0025	11.0978					19.9219	29.2042					14.6286	18.6018					11.6132	17.0543
25.1324	15.0334					12.4232	25.4271					12.3497	12.9373					16.3429	12.4599					23.0857	12.6175					25.8851	11.3432					21.5049	29.9721					13.9163	17.8965					11.9489	16.3895
25.6796	14.2903					12.6886	24.8527					13.1697	12.2313					16.719	12.1889					22.8703	12.8167					28.4535	11.0964					21.6458	29.8837					14.2362	20.0777					12.0144	17.4894
25.077	14.0391					14.0605	26.2797					12.9282	12.4174					17.8425	12.5064					22.6916	12.6339					27.9947	11.2999					22.9736	31.2443					13.4173	19.104					12.0231	18.086
24.6582	13.9603					12.8308	24.6511					12.5284	12.9323					19.723	11.9333					27.1708	13.0194					22.9128	11.2195					23.4761	33.0962					13.7001	20.2255					11.7399	18.4571
25.233	13.8909					12.8281	26.5269					12.4929	11.6427					19.7669	12.4324					28.1838	14.512					21.8335	10.8834					23.0045	31.6083					14.1873	20.1424					11.1191	20.3758
23.864	14.7768					13.6486	26.0649					12.829	12.1935					20.3792	12.1167					25.902	14.402					22.2197	10.9329					20.8896	32.5875					13.6135	21.0169					11.254	20.3256
23.1789	16.5477					13.4361	23.6965					12.1284	11.518					17.1641	12.4299					29.556	14.6149					22.8208	10.9832					18.741	34.9603					13.5561	20.1619					10.7562	18.6434
24.3766	16.8211					13.4259	20.37					12.4455	12.0086					17.4805	12.9797					27.8259	15.0582					22.4211	11.4031					18.369	32.9892					13.5812	21.1095					10.2615	18.6054
25.0734	16.3274					13.1877	20.6124					11.9209	12.3928					18.5072	14.2799					25.2115	14.3289					22.0439	11.7626					23.8476	32.8797					13.7657	19.0466					10.6799	19.4556
25.1686	17.4768					13.4382	19.2975					11.7766	11.698					16.4844	15.7949					26.4039	14.5796					24.0779	11.5595					21.6162	33.7232					14.9811	20.0211					10.2239	18.2144
25.6468	16.782					13.6014	23.0282					11.9551	12.6761					15.7761	15.7549					23.1457	15.7188					24.8626	11.2559					20.8126	34.5779					15.1929	20.0695					10.1885	18.8613
27.7531	16.5389					12.8678	21.6979					11.9029	12.0405					17.0699	15.4392					20.059	15.8908					25.9156	10.9358					22.2827	32.7675					14.0757	18.8804					10.3327	18.9357
26.9472	16.8994					13.3635	24.9125					12.0881	11.6013					16.9122	15.4437					20.3381	14.8218					24.66	11.2607					24.2329	33.4432					13.9523	19.1174					10.4652	19.2374
27.5936	16.3629					12.9358	22.9353					11.9324	12.0535					16.0639	15.0137					21.2698	14.5743					25.0151	11.4006					21.9345	32.9445					15.5926	19.6817					10.3913	18.655
26.6062	16.4841					12.2722	23.0406					12.6952	10.8495					16.8321	13.8722					23.3531	14.5781					23.2611	10.908					21.5397	30.2757					16.5661	19.8135					10.8689	20.3312
26.4602	17.5411					11.7366	22.6035					12.3769	11.039					18.3348	13.9655					23.1729	14.9874					24.0189	11.03					17.5344	30.9338					15.1351	19.4456					11.4849	19.4637
25.4873	16.2487					11.4272	24.3367					11.8872	10.8001					18.0384	15.5565					22.791	14.8616					23.2363	10.6265					15.4048	32.0912					16.5104	19.8759					11.1169	19.9652
26.5569	15.3558					12.2034	23.3778					11.956	10.5442					16.8806	15.1347					23.9352	13.9856					24.173	10.8172					14.3373	30.2852					15.7517	19.7746					11.1682	20.4428
27.2974	15.2294					12.3403	25.5799					12.2837	10.881					16.7728	14.4972					22.886	13.7947					23.3216	10.6185					16.3967	28.3826					16.1962	18.7884					11.8514	18.7402
27.143	16.226					12.3869	25.9516					11.5594	10.8669					17.822	14.9929					23.3936	14.8216					26.1771	10.5347					14.8605	28.1164					16.3356	15.6063					11.4047	18.3132
29.9046	14.7075					12.3122	27.9393					11.7597	10.7401					15.7173	16.3445					21.1314	13.0695					24.5211	10.7413					15.9221	28.9205					17.4864	17.0873					11.8547	16.9298
30.7614	14.3184					12.4762	27.3052					11.5642	10.6768					16.7841	17.0229					22.2967	13.5865					24.2709	10.7831					15.6149	27.1737					18.3382	16.2416					11.739	17.0389
27.7278	15.7279					13.1763	26.1921					11.5836	11.512					16.1866	16.2928					23.2711	14.7795					23.2869	11.1067					17.0212	28.4228					17.2942	16.6471					11.675	15.4809
29.3445	16.7664					12.4387	24.1009					11.5899	12.1761					16.5039	16.3944					22.2476	14.4286					25.1778	11.3696					16.6331	28.5278					18.0857	15.5507					10.982	17.2941
30.3292	16.0896					12.3817	25.5647					11.4807	11.8257					16.3657	16.2705					22.8827	14.2461					24.6201	11.4723					13.9914	27.855					18.0901	14.9197					10.5895	15.8214
29.6241	15.2783					11.6649	24.1143					11.5634	11.8055					14.4569	16.0003					21.9271	14.9395					25.5896	11.3649					13.0422	28.6702					16.5244	15.7144					10.9467	17.4861
29.6233	13.382					13.0434	22.4922					11.508	11.2534					16.1914	18.2846					21.5419	15.7317					24.2425	11.3518					13.5431	29.0559					15.9774	14.6545					10.7616	18.4766
29.3458	13.4063					12.7801	21.841					12.1626	11.4987					18.6416	17.7878					21.4652	15.7247					24.1621	10.9783					13.8207	28.9365					17.2031	16.7115					11.0516	16.5944
28.3636	13.3551					11.8188	20.6838					12.044	11.1919					16.7752	17.1372					19.9322	16.2578					24.1769	11.0746					12.9331	28.4191					16.0653	16.9334					10.8303	16.4991
27.7903	14.0132					12.2029	22.1613					12.2181	11.193					16.1488	17.9205					20.9219	15.3492					24.0757	11.4471					12.9843	27.8689					15.0945	16.871					10.6979	18.471
26.1332	14.3712					12.7099	21.7103					11.9012	11.386					16.6333	16.809					21.809	15.0936					23.3397	10.9937					13.2822	27.7301					14.8723	18.3026					10.9211	19.0593
26.7172	15.377					12.4322	21.7233					11.566	11.7792					18.0499	14.8422					22.8882	15.7847					23.7801	10.933					13.4194	28.1984					14.0552	17.5666					11.0614	19.8301
25.6258	16.5801					11.386	22.1731					12.0881	11.7729					19.8457	16.8509					23.1585	14.4441					22.7615	10.6513					13.6	29.3127					15.8375	17.0558					11.1412	18.2032
26.3994	15.0182					11.0158	23.5288					11.794	11.7275					18.5945	16.5241					24.393	15.1421					22.6865	10.7318					13.1527	26.4929					15.0619	18.3788					11.2064	18.4689
26.2367	15.527					11.3919	23.3925					11.8821	11.8107					18.7718	14.5051					24.459	16.0575					23.7365	10.6264					13.2884	27.3371					15.7447	19.6577					12.4837	16.4067
29.2757	15.2873					11.4474	24.7621					11.9075	11.7126					16.7555	15.136					24.3716	16.3933					25.4354	10.8117					13.3291	26.6322					15.2135	18.9079					12.889	17.3249
28.8905	15.7321					12.4119	23.2286					11.5704	12.1969					18.1801	13.5301					23.76	16.1452					25.3123	10.3922					14.0778	28.3992					16.4229	17.9109					13.4059	18.5863
27.7885	15.6425					12.3576	22.7954					12.0459	11.8228					18.3501	14.8551					25.1578	15.7467					24.3285	10.6228					13.9334	29.3825					16.2635	19.0547					11.8068	20.8494
27.8434	14.2908					11.93	22.3117					11.807	11.39					16.5484	15.784					27.1555	15.4567					25.3604	10.8552					14.1104	27.5471					16.1931	18.7727					12.7153	20.62
27.5719	13.4014					12.5082	22.7436					12.0189	11.6012					15.25	15.1958					24.0206	14.5193					25.3583	11.1536					14.0365	25.0702					15.6259	19.5724					13.148	20.0515
27.6851	14.3835					12.2687	21.601					11.8984	11.3877					15.5865	14.272					24.479	14.6433					23.9492	11.1288					13.095	25.0285					15.7874	18.6235					13.2888	19.3435
28.0688	14.1073					12.5534	22.2449					11.9914	11.4629					13.9865	14.9664					22.9693	13.9354					23.2693	11.127					13.3714	23.2881					14.5157	18.7332					13.8697	21.9453
27.7809	13.3523					11.9746	21.9445					11.9131	11.4623					12.9867	12.8564					23.8071	13.2666					24.0409	11.3967					13.659	24.1869					13.4873	18.2737					13.6156	21.5965
27.4964	13.6187					12.3274	23.0473					11.7372	11.9304					13.8301	13.2107					24.2904	13.138					23.228	10.779					13.7395	23.6801					13.1394	18.9679					12.9094	21.0098
28.7836	14.4182					12.955	20.437					11.2045	11.9021					14.478	12.6129					24.9405	13.0294					24.7871	11.0949					12.7483	24.9709					13.0984	19.1174					15.1362	20.1642
28.3105	14.9947					14.1032	19.1824					11.6546	11.6221					14.5992	13.293					26.0344	12.9566					23.4035	11.1066					12.7567	23.7419					13.5761	18.3712					16.0995	19.4377
28.5756	16.3601					13.5218	21.4387					11.6493	12.3283					15.0108	12.4874					23.3658	12.648					22.1922	11.0976					13.3693	23.8639					13.4193	17.4924					16.6017	20.0701
28.948	15.9052					13.0379	21.7087					11.8947	11.1782					15.8794	12.4299					22.8971	13.7774					24.091	10.8606					12.0077	23.3653					13.323	18.1742					15.0976	20.9075
29.401	14.2315					12.3317	20.7514					11.5071	11.5059					16.9033	12.2887					21.0637	14.0936					22.7445	10.9501					13.4376	24.9847					13.7673	20.3378					18.4102	20.6439
29.1155	15.2489					11.1363	20.8421					11.5272	11.2548					15.9205	13.0575					19.6149	13.6866					23.9676	10.9798					14.7553	23.7488					14.0555	22.0139					16.0304	19.6938
27.7228	14.2724					12.3305	20.8564					11.6355	11.2349					16.0852	12.0397					19.5329	13.6814					25.0152	11.0284					14.8023	24.1482					14.7382	21.7252					15.9753	21.3278
28.1239	16.3725					12.9243	19.5123					11.9761	11.3204					16.5164	12.8352					20.4174	13.6824					22.3355	11.2013					15.9255	23.5763					14.4852	22.6084					15.1977	19.9314
28.2665	16.6054					12.3683	20.1502					12.1263	12.21					17.9083	12.7714					21.3549	13.9843					23.5229	11.1302					17.1233	22.792					14.9014	22.6047					16.4945	18.973
28.3804	13.8381					11.685	20.5231					11.7498	12.1267					16.0071	13.1615					19.5981	13.6166					22.0752	11.4322					17.0208	24.2561					14.7133	20.8763					15.9587	18.959
29.525	14.0216					12.9467	19.3763					12.0739	11.8292					16.1947	12.6448					19.1556	14.8063					21.9014	11.677					17.256	23.57					14.0949	22.3383					15.7051	19.5834
28.3937	14.6099					12.6131	20.0888					12.4223	11.9899					16.9235	12.0418					18.6623	14.3956					22.7562	11.8623					16.6443	22.9732					14.3101	20.4172					17.1421	19.4899
27.3661	14.3165					12.7898	19.6057					12.4713	12.3765					19.3676	13.0573					19.4639	13.6315					22.6081	11.9501					14.7588	23.9291					15.0728	20.4339					15.4266	19.0769
29.5919	14.4929					13.2362	20.7356					12.7952	11.9068					20.2165	13.2433					19.4211	13.8832					24.0104	11.5595					15.5357	22.9207					16.4082	22.1693					15.0155	19.0037
30.0261	15.6794					12.7212	20.5697					12.236	11.0027					18.0708	14.0402					16.9772	13.0337					25.8288	11.4289					14.5303	23.1324					15.6113	21.6074					16.196	20.1499
29.5406	15.288					12.7902	20.8686					12.0097	11.149					16.8945	13.214					18.4456	14.0226					23.6863	11.4051					15.091	24.1102					16.852	19.7653					15.6371	19.8167
29.672	15.6623					12.3852	22.4692					11.8256	11.4331					18.1355	13.0846					18.7289	14.4303					23.3378	11.1172					16.0668	26.0488					15.6038	17.8196					14.3533	20.2229
29.8402	17.8912					12.7289	22.7009					11.9955	11.1993					15.7812	13.1436					19.9181	14.5208					24.1752	10.893					13.9876	25.9139					15.0428	17.4942					14.2262	19.2479
29.7698	16.3149					13.9757	22.8054					11.8547	11.55					14.2839	13.8366					19.9405	13.4122					25.6093	10.9996					15.2833	24.4922					16.2082	17.9267					15.67	20.4319
30.2337	15.3531					13.6425	25.8116					11.8689	11.1191					14.7089	14.0268					19.9424	13.505					26.28	11.1145					14.166	24.8597					15.5268	16.1326					13.7683	18.8408
30.3865	16.3842					13.3548	26.9821					11.3556	10.8484					14.7954	13.5328					21.6094	13.4333					24.3428	11.2656					13.5922	23.0825					14.8313	16.3658					13.2024	19.2837
30.1608	16.5104					13.5639	26.152					11.8235	11.2937					14.9645	12.8656					18.97	13.2553					25.7578	11.2535					13.7587	23.7251					14.0363	18.5659					15.3808	19.3595
29.2136	15.9611					14.7752	25.8567					12.4205	11.3074					15.861	14.9908					20.3006	13.5519					24.6252	11.4761					13.553	25.307					13.9284	21.2948					13.4777	18.9303
29.3066	15.8965					14.1216	22.7243					12.479	11.6313					15.2458	15.408					18.9978	13.7184					23.745	11.6253					15.1689	23.2513					14.7551	18.7211					13.1339	18.2318
29.6184	17.312					15.2237	21.3711					12.17	11.2884					14.3364	15.3844					19.9935	15.8051					24.1642	12.7832					15.4071	21.9941					14.3324	17.2202					12.2507	20.2923
29.928	16.5277					16.0513	21.7068					12.54	11.1329					14.7795	15.3523					18.0394	15.1589					24.6302	12.4272					15.1885	21.7313					14.501	19.3519					12.5954	21.2888
29.6683	17.6948					14.0788	21.9421					12.4734	11.136					14.7703	14.25					17.739	13.9304					22.0814	12.5394					15.045	20.6652					14.4144	18.9853					12.1846	21.0923
31.3926	19.0005					15.1477	20.577					12.0585	11.1346					14.4494	13.8009					18.2366	13.0468					24.1768	12.2636					17.2853	22.3048					15.0807	19.4662					12.5682	16.3741
30.0527	18.3743					14.9428	19.8348					12.0419	11.3051					11.9408	13.3203					19.4797	13.3976					22.7103	12.8639					14.9001	22.087					16.9043	20.8417					12.1735	18.1235
29.1117	17.7191					14.1569	18.7164					11.8983	11.215					12.7835	12.5332					19.2923	13.7279					23.1806	12.0841					12.7127	22.6895					18.5276	21.0285					12.1253	17.3035
29.3647	15.5979					14.6994	17.445					12.169	11.3591					13.2421	11.8778					17.9142	12.3904					23.0839	11.885					13.1314	22.3085					20.0533	22.2644					11.622	15.9575
29.2446	17.0018					13.1025	17.6074					11.7209	11.0204					13.7978	12.6194					19.8293	13.0533					21.4433	12.0532					15.1123	21.6901					20.2793	21.4949					11.7387	18.2059
28.756	15.8169					13.9569	19.3119					11.3876	11.2825					13.4116	13.4387					21.7342	14.4554					23.3699	11.8447					14.7161	24.2743					18.9139	20.9231					13.104	18.2546
28.5893	16.5055					13.3674	19.2314					11.9118	11.0407					15.8951	15.2063					25.1216	15.8565					21.4702	12.455					15.2759	25.0846					20.1795	22.6216					12.8093	18.1792
29.5976	15.5686					13.1906	17.0428					11.8705	10.6767					15.0596	12.9551					26.2686	15.4873					23.9184	12.7223					15.2359	25.4654					20.7463	22.6939					12.1172	17.8551
30.7881	16.7531					12.5865	19.5191					12.0765	11.002					14.4544	12.2938					23.3703	13.9939					22.3685	12.7469					16.7925	25.3916					19.7999	23.6988					12.0474	18.7034
29.5883	16.7686					13.7406	20.0839					11.8613	11.0027					14.9145	12.9179					21.8928	13.8144					22.8305	13.0075					17.8858	25.4685					18.5943	25.3258					11.9505	20.5904
29.219	17.1753					13.2969	20.7653					11.6473	10.9094					14.3405	12.5675					22.7673	14.5584					22.175	12.5694					18.8163	25.3707					18.1353	23.2911					12.4743	21.6871
29.3467	15.6704					13.9243	19.4909					11.8239	11.1531					14.25	12.515					20.5339	15.7038					23.9833	12.4509					18.4067	23.9241					18.2477	21.8672					12.343	21.7108
28.4826	14.8227					13.2899	17.9792					12.3162	11.1941					12.9845	13.3855					21.1732	15.3006					22.81	12.2863					18.3623	24.014					18.5829	21.9509					11.9342	24.0553
29.5578	13.8773					13.7867	15.319					12.3916	11.2077					13.9085	12.8616					20.6899	16.1612					23.7725	12.1241					18.2571	23.6575					17.3102	20.6554					12.2657	23.3865
29.7491	14.2825					13.1462	14.5944					12.471	11.4181					14.4032	13.2181					20.5504	15.3659					23.8947	12.2301					17.2417	22.7434					19.3786	19.5519					11.5474	22.7464
29.8067	13.3345					13.3049	14.4255					12.3886	10.9648					13.5152	12.9723					21.8597	15.8101					28.5076	12.0711					17.7598	21.535					17.3829	18.7218					10.5147	22.7534
30.2833	13.5662					13.816	15.5408					11.9352	11.3952					12.8548	13.2611					21.8018	15.3227					25.0797	11.7407					14.8638	24.9351					20.0258	19.2361					11.3777	22.9166
27.9892	13.5026					13.5232	14.9805					12.1369	11.294					13.3648	12.2064					21.1212	15.3392					24.6971	12.0695					16.6265	24.1261					20.3532	18.602					11.5802	24.0237
29.0623	13.8822					13.9674	16.8116					12.7953	11.0183					14.0207	12.3874					21.5341	17.7245					24.7405	12.1631					14.8695	24.3408					19.9832	21.5752					11.114	22.1168
28.4282	15.1532					13.4892	16.9403					13.4046	11.3853					13.1845	12.107					21.5436	16.0517					24.7049	12.3488					16.1201	23.7442					22.8867	22.135					11.7354	19.3271
28.7879	14.6264					13.5086	17.1827					12.9144	11.0384					13.5184	12.5756					16.5166	18.5804					27.6152	12.1544					17.7913	24.7702					21.1213	21.5984					11.1492	19.6641
26.7437	14.6663					12.8375	19.8228					13.0923	11.316					12.5067	12.6444					15.4783	19.2914					24.1483	12.4351					17.0586	24.0156					20.7551	23.1041					11.2663	17.883
28.0861	14.599					12.9653	18.4722					13.2971	11.1404					11.8535	12.4675					15.1545	20.3916					24.1615	12.3891					18.9358	24.1246					21.3357	22.6271					11.7835	17.6629
29.912	14.0229					12.4809	18.3724					12.9843	11.4422					11.7374	11.0635					16.0634	21.0341					24.1783	12.2908					20.9696	24.05					22.6153	21.6185					11.4805	20.8315
28.2821	13.5419					12.7031	18.0449					12.4964	11.1943					12.0376	11.1123					15.2932	19.1564					22.5813	12.0212					18.7971	24.1668					20.2176	23.5385					10.8649	19.1088
28.1615	14.2419					12.5023	17.6168					12.9492	11.4207					11.4796	10.7793					16.7771	21.3129					21.1321	11.8343					17.9029	24.6963					19.5567	25.2571					12.1752	19.7166
28.9595	13.3912					12.3739	16.6537					13.6577	11.4547					11.6443	10.3566					17.8686	20.3486					26.9644	11.7571					18.4677	25.0652					18.617	27.8198					11.8355	18.3107
29.0916	12.994					11.9352	18.1717					12.2115	11.4742					11.3692	10.6094					18.1849	17.3173					27.1094	11.9391					17.5944	24.3846					19.0394	31.2769					12.3544	20.3815
28.7897	14.4505					11.8764	18.108					12.1942	11.4985					11.4983	10.6872					19.2413	16.8699					27.6643	11.5863					18.6658	23.8127					17.1146	31.8502					12.9784	19.5277
26.0388	13.5455					11.555	18.2461					13.0455	12.2005					11.4241	10.8515					20.6724	17.9657					27.2689	11.3355					20.3096	22.681					15.5849	29.7843					12.8015	17.0359
28.7396	12.6278					12.3054	19.0763					12.9958	12.1004					11.3259	10.9755					19.7736	16.5925					27.9244	11.4286					21.8666	22.9132					15.3578	30.861					12.6783	16.4391
29.3718	12.7082					12.4542	20.3674					12.5996	12.2468					11.5731	10.9194					20.6242	16.6133					27.5958	11.5159					21.7208	22.6332					16.5213	31.484					12.9922	16.282
28.2834	14.001					12.5702	19.1098					12.8235	12.4992					11.4558	11.0359					21.6899	16.8971					28.6367	11.4352					23.0593	22.4569					15.4933	31.4277					13.0344	18.308
27.152	13.5971					11.9331	19.1821					12.9985	12.1378					11.3294	11.0066					23.1032	17.6507					26.7146	11.3327					23.251	22.1205					16.6888	31.5864					13.7332	16.8899
28.5395	12.9541					12.5974	19.3277					12.7205	11.3382					10.9112	11.3062					23.3771	17.4423					26.7599	11.2912					24.3312	23.5777					16.3603	29.2206					12.3515	16.3603
27.9041	12.6205					12.4351	19.1915					13.2242	12.0358					11.0892	11.0364					23.2402	17.9244					27.6107	11.2757					23.453	23.2421					16.7624	32.3514					11.9461	17.7067
27.0807	12.5845					12.5769	19.3636					13.098	12.7664					11.5565	11.218					26.1408	17.0349					27.6147	11.4568					21.9343	23.9836					14.9661	29.3607					12.2618	17.9627
24.0416	12.959					12.9914	17.6364					13.1789	12.0041					11.4684	10.7723					23.9332	16.5376					27.7502	11.0952					23.9123	25.6626					15.7218	28.1698					11.9935	21.119
26.9728	12.8712					12.4774	16.9444					12.9275	11.6535					11.3448	10.8774					20.747	17.0139					27.6839	10.9612					26.9465	24.9388					16.9111	29.7885					11.8361	20.2682
26.7833	13.1233					13.3651	16.669					13.087	10.8955					10.9272	11.2381					20.3689	14.937					29.1968	11.0459					23.0448	24.089					17.1205	26.4777					11.8913	20.0941
27.1978	12.8254					14.4403	15.9776					13.2694	11.4255					11.1057	11.3167					16.9933	13.351					27.6035	11.301					24.0866	24.7177					15.8015	27.4779					11.8117	18.1777
26.7962	12.3644					13.5075	16.2676					14.2486	11.5229					11.3222	11.4433					17.8819	13.9548					28.4281	11.0761					25.7067	23.5937					15.1879	26.0874					11.8597	16.7304
26.5921	12.4249					12.8585	16.4489					13.3836	11.142					11.3542	11.3588					17.2641	13.1368					27.6597	10.8447					25.6525	23.0292					15.5338	27.3833					12.7072	15.9911
25.7973	12.5063					14.3756	15.9044					13.6777	11.5351					11.8832	11.3149					15.2533	13.3365					27.8031	11.1271					27.9116	23.6504					15.2349	28.4241					12.3439	15.2857
26.7728	12.819					14.9028	16.7488					13.5458	11.4484					11.476	11.0578					13.7728	13.979					27.5341	11.152					28.6988	23.6158					14.3712	29.1554					13.314	17.4525
27.2137	12.8118					14.1627	14.5526					14.1537	12.2568					11.7007	11.1811					13.9358	13.7311					29.2691	11.4168					27.6122	24.204					14.9477	25.0876					11.8913	18.5812
26.2828	12.8984					15.2625	16.0849					14.667	11.794					11.7646	11.4669					14.2957	13.0569					29.1752	12.0183					27.9112	23.9896					15.5876	23.4472					12.8378	18.7256
27.9389	11.9589					14.7918	15.169					13.393	12.2705					11.5025	11.8932					15.0528	14.1701					29.2007	12.528					28.3112	24.5736					14.8341	20.858					12.6197	17.7549
26.594	12.1546					15.6286	16.7458					13.3187	11.8569					10.919	11.2765					15.0852	14.9153					29.7542	13.3101					28.7678	24.2417					14.9725	19.2267					13.6624	17.2483
26.2588	12.7071					16.1603	16.6111					13.4875	12.334					11.0429	11.1579					17.1769	15.4529					29.0027	13.3423					28.3528	24.7067					14.4386	20.0354					12.5735	17.8282
25.6892	13.303					15.2786	15.5066					12.9291	11.856					11.0951	11.0115					14.1458	15.4376					28.6441	12.5764					26.3112	27.2112					13.6954	20.4588					12.985	18.0674
25.5125	14.0167					15.3252	15.2671					12.9966	11.2823					10.9619	12.2594					14.7628	14.9622					28.7072	12.6902					27.9156	28.023					14.8508	19.9532					12.6168	17.8095
24.4395	13.8355					15.8167	15.4899					12.5244	11.9974					11.055	12.713					14.7511	14.1065					27.6643	12.761					28.7635	27.5433					15.9292	20.2389					12.549	17.4791
22.9432	14.6194					16.4342	15.5754					12.3539	12.2661					11	13.297					14.4178	15.0749					27.669	11.9813					29.5278	28.308					15.1735	22.5043					12.7215	18.5738
24.7624	14.7488					15.2352	16.8442					12.3692	11.7082					11.2418	12.6565					13.2041	13.4014					27.2213	12.1546					29.0892	29.7101					15.5831	19.9164					13.3184	19.188
24.4607	13.6275					16.6625	16.1867					12.8413	11.6071					11.5452	10.8655					13.9349	13.1278					26.987	12.2815					25.8274	28.1247					14.7658	20.2112					13.0449	18.2006
25.2496	14.6338					16.4835	16.0372					13.0478	11.5026					11.3605	11.356					13.7814	13.9046					26.8651	11.9732					25.1548	27.4375					14.9387	21.1822					12.0252	18.09
23.6749	15.1583					16.5118	16.3286					12.7932	10.7514					11.3865	11.6379					14.4226	15.1373					26.032	12.3561					26.7467	28.3284					14.7335	20.714					12.8957	15.6115
22.7616	16.6425					15.5275	14.6691					11.7824	11.6229					11.2505	12.5347					14.4607	15.0643					24.8828	12.0872					27.7233	27.3848					16.4723	20.028					12.4714	14.3004
23.7016	15.9183					15.6861	15.5027					11.8369	11.4377					11.4926	11.891					14.6582	15.3995					23.8792	12.569					28.4631	27.0191					16.9159	20.3237					13.973	17.6693
23.7555	16.798					14.9471	16.0338					11.553	12.282					11.5806	12.2945					15.6717	15.2747					25.0103	12.102					28.5246	26.7278					16.7843	20.8647					13.3829	17.155
22.6825	15.8555					15.1303	14.9067					12.5467	12.7487					11.7685	11.4116					14.8568	14.8472					24.1453	12.104					28.3955	28.8352					16.7229	20.5136					12.9274	16.6973
22.4698	17.044					15.5752	14.5001					13.4275	12.7028					12.7478	11.6546					13.7598	15.7885					23.0487	12.4583					27.651	28.0724					16.0345	19.5707					12.118	17.0816
22.5542	16.9983					14.3457	17.1817					14.6565	13.4413					11.8617	11.4625					14.5201	14.9896					23.0442	12.3413					28.8012	28.569					16.7841	20.2996					12.9464	16.9751
25.8347	15.8325					15.8997	16.809					13.7398	12.6016					12.0952	13.0853					15.8773	13.243					23.5477	12.9683					27.9831	27.6249					16.4951	21.8998					12.6258	17.4399
24.4105	15.9156					16.3488	19.7234					15.1905	12.0271					11.7716	13.2257					18.4963	13.5646					23.7302	12.9391					28.9803	27.3729					16.2146	20.9583					12.5572	17.6667
26.5102	15.6832					15.9398	19.947					14.6588	11.4622					12.0287	14.6655					20.0915	14.3527					25.8076	14.2352					28.5602	26.6453					15.9186	21.2076					13.9599	17.7484
25.7362	14.1188					14.6851	18.1687					13.0211	12.2114					11.6781	15.5833					21.8223	14.2042					24.7182	15.5516					25.2436	27.2613					16.8137	22.7354					12.3971	15.1483
26.4364	15.0545					14.6026	20.9983					14.3498	11.8735					12.1142	16.6307					21.7284	14.7972					24.3761	14.1637					24.5793	30.0471					18.9806	21.7177					12.001	14.8897
23.3506	15.755					15.3333	20.9574					13.0317	12.412					11.2444	16.9278					19.5123	14.4348					24.8584	13.0984					21.8257	30.1368					17.8117	21.6572					12.2723	13.4815
22.7523	14.7889					15.0066	18.016					12.9191	11.9682					11.571	15.8569					18.9083	14.6076					24.2542	13.6602					25.7532	29.7726					17.6916	20.9361					13.0013	15.743
23.0121	16.7423					14.228	16.234					12.5644	12.2953					11.2319	15.2159					16.351	15.2769					24.5153	14.0683					28.3188	28.9965					15.2978	22.0818					11.8646	17.5177
24.9484	16.0628					15.4085	16.8779					12.7615	12.2187					10.4914	15.4334					16.1692	15.8091					24.0991	13.4961					27.1762	27.3797					16.6067	23.8852					12.2284	17.4681
27.1407	15.6761					15.821	17.9992					12.9137	11.6909					10.989	14.4061					18.0813	16.3697					24.0471	12.8803					30.5854	26.5236					16.0711	24.5226					12.1269	18.6648
25.0794	14.3631					15.4615	17.5268					12.4177	11.6456					11.665	13.1578					19.7906	15.7938					24.5934	13.0127					28.3243	27.1419					16.9346	24.1752					11.6249	19.1093
24.723	14.2284					14.0206	19.4982					12.1983	12.3195					11.3345	13.9801					19.6422	15.5646					23.1803	14.8334					28.9482	28.0163					15.9248	20.9894					11.2705	19.3365
22.2063	15.4571					14.092	22.235					12.8285	12.6576					11.6614	14.4186					17.4738	14.2621					22.6541	15.1664					28.6667	29.1441					14.7152	19.3786					10.6026	19.2925
20.9723	14.5875					14.3941	22.1631					12.5344	11.803					11.2729	13.9527					17.3537	15.8314					22.3106	15.4983					30.1779	29.1643					15.1177	17.7057					11.7537	21.488
18.9744	15.1544					17.8438	19.5108					12.2865	11.539					11.7608	14.4075					20.6527	15.3928					22.7216	15.1494					26.4255	28.0244					15.2428	17.3915					11.3078	20.4088
19.2619	14.6283					15.204	17.6283					12.8031	11.2064					11.2552	12.4855					19.068	15.5864					24.0076	16.5857					26.711	26.7648					15.1511	17.6791					11.0192	20.9616
21.118	14.7111					14.6177	15.8707					12.5531	11.8761					11.1852	14.0186					18.174	17.2119					24.8596	16.3012					26.5113	28.1569					15.2183	16.9601					11.0257	21.21
21.3527	15.4398					15.4478	15.2932					11.8871	11.1081					11.4158	12.9828					18.147	14.653					24.5341	16.1978					26.9361	27.8152					15.7637	18.5267					11.093	20.8362
21.18	15.7739					15.6723	16.675					11.1411	11.2273					11.3792	12.0584					21.9253	13.7439					23.5849	16.4536					25.5298	28.2608					14.9803	18.6161					11.4999	20.5327
21.0673	16.4534					15.4104	15.6904					10.9118	10.8749					11.4142	11.6982					21.4158	13.5573					23.9288	16.333					26.4663	28.4341					15.1871	19.0938					11.6065	19.4221
20.9429	16.7681					14.8849	14.5038					10.9271	11.0223					10.8518	12.1808					21.3292	14.6252					24.8266	16.6163					27.1372	26.9296					13.8911	18.3463					12.3957	21.1926
20.1976	16.0246					14.437	14.8746					11.7048	11.0884					10.7222	12.074					21.6875	13.7691					24.2932	17.4957					26.3126	27.7949					14.2397	16.3713					12.8184	21.253
22.3744	15.7718					14.1592	14.8083					11.3423	11.3851					11.7994	12.9443					21.0603	15.2027					23.2546	20.428					26.7086	27.9621					14.7223	17.3034					11.8774	19.4202
22.8283	15.4674					13.7366	14.2706					11.6694	11.8835					11.9685	12.5298					20.229	15.6607					24.1371	19.4594					25.3343	29.49					14.6736	17.2321					11.6014	17.7669
23.5838	15.1107					13.3234	14.13					11.9587	11.8353					11.8602	11.7881					20.5383	14.9849					22.4453	19.1845					25.2871	25.9277					16.1725	18.7775					11.3726	18.0771
21.6066	14.3824					13.621	15.1329					12.5172	11.4182					11.7984	11.2509					21.3615	13.9937					22.8574	18.1101					27.1681	28.3634					16.9157	16.1259					11.0768	16.3115
23.6891	14.8502					13.5149	15.2911					11.9863	11.5853					11.8822	11.3517					18.923	13.1978					22.9668	20.8404					25.939	28.0478					17.8063	18.0521					10.8201	15.9298
21.3715	13.9843					13.4655	16.3632					11.5691	12.0537					11.7656	12.5357					17.7665	13.8059					21.1603	20.7993					27.7387	29.3259					17.2451	16.7385					10.8081	15.0946
24.6026	14.1748					12.8824	16.7946					11.128	11.8111					11.575	11.5545					18.9168	12.6204					21.2914	20.1834					26.2124	27.9387					19.4258	17.2443					10.9144	16.3168
23.5405	14.2083					14.3069	16.961					11.7459	12.2576					11.5714	11.7647					16.5985	12.1408					22.6154	22.632					25.8078	27.8228					16.7379	16.9589					11.3476	17.5564
20.8131	14.7279					14.7065	16.1481					12.1583	12.1611					11.838	11.0997					17.4074	12.0772					22.7473	22.0047					25.2173	27.515					15.1863	18.0004					10.8674	16.5223
22.1752	14.6605					14.4604	16.933					12.177	12.3618					14.106	11.0238					20.6932	11.1118					22.3757	18.6848					25.8274	26.3428					15.1052	18.318					10.4879	16.8505
20.9585	14.3344					14.2454	16.898					12.2092	12.7005					13.8693	11.2549					23.6381	11.3329					22.8732	20.3118					26.8408	26.7471					15.6036	18.1028					11.0115	16.1096
20.8659	13.7779					13.9413	17.2685					11.7666	12.2751					14.2505	11.1966					22.3677	12.1721					22.6215	18.9658					27.7773	27.0038					15.6207	17.7693					12.015	16.4455
18.942	14.7237					14.0289	17.5976					10.8272	12.8215					13.8792	10.5087					19.6589	13.8626					22.1943	20.7562					26.2516	27.469					15.51	18.2817					11.8732	16.9011
16.642	15.2663					14.1537	15.1279					10.7823	12.7115					14.6425	10.1922					21.0734	13.2381					21.2334	19.262					24.5383	29.1824					15.012	17.0437					11.3666	20.2909
17.0643	16.0871					14.0276	15.3282					11.5712	12.6222					14.9526	10.758					21.2209	14.9507					22.0079	17.3778					24.1565	28.3057					15.245	16.7727					11.188	19.0432
17.1445	17.2237					14.0829	15.617					11.0983	12.5338					13.208	10.2183					20.9372	15.6389					21.8067	19.9058					26.8819	28.4486					14.9338	17.4277					11.9427	18.5943
17.3756	16.4484					14.2678	15.8185					10.9197	13.3231					11.2113	10.3308					19.8796	14.2641					23.5832	17.0437					25.9215	28.843					14.3763	16.9506					10.8409	18.8873
19.3599	14.5077					13.7688	13.8372					11.0849	13.8051					11.6939	10.3701					17.954	15.1679					23.529	15.0553					25.6537	29.2696					15.0521	16.494					11.3639	19.4556
18.6034	14.8956					14.2401	14.1838					10.9812	14.6273					11.2806	10.4954					17.7378	14.6142					23.2822	15.608					26.1615	28.9133					14.8779	16.069					12.5728	17.9359
16.9409	15.6186					14.3487	14.2158					10.8108	14.4194					11.2357	10.6507					20.2817	15.4967					25.1935	18.7484					24.7031	26.9769					14.5275	15.4365					12.4139	17.292
19.5231	15					13.6588	14.2128					10.8592	14.0203					11.356	10.5638					20.7067	15.627					23.7485	17.9942					24.4397	27.1948					14.7119	16.2513					11.9254	17.6248
17.8781	15.1946					14.3634	14.6371					11.2053	13.293					11.4787	10.7887					20.0744	15.4756					24.4189	18.2276					22.9598	26.1742					14.7855	16.792					11.9563	15.259
19.9081	15.4537					14.3297	13.2814					10.9978	12.6732					11.4348	10.6996					18.9964	16.6488					24.8378	17.872					22.9076	25.4569					14.8656	14.8721					12.1289	14.8126
21.3026	16.6851					14.4107	13.0157					10.8603	12.6856					11.4207	11.3594					20.4082	17.641					23.2768	19.7804					23.349	26.8542					14.8334	14.8238					11.3295	15.4834
24.0527	16.681					14.6653	12.7764					10.9886	12.2619					12.3094	11.3858					19.8873	16.5677					22.4805	19.2758					22.7751	25.506					13.9478	14.4119					10.9895	15.3617
26.0227	17.28					13.7419	11.8629					10.7762	11.8473					12.1894	11.4894					21.7396	17.4306					23.8364	19.5699					26.107	25.7345					13.8757	14.3254					12.1094	14.0037
26.9589	15.6466					13.7541	12.7659					11.1596	11.9275					12.1281	11.3271					19.0465	17.5283					23.0939	20.2802					23.8564	25.1281					13.9821	14.6757					12.3997	15.2068
23.8617	17.3409					14.1221	12.6522					11.0423	12.2762					12.0587	11.4321					23.8089	17.1373					24.443	20.8752					24.4582	25.4966					13.1603	15.5868					12.0415	14.6202
20.094	15.3356					13.9519	13.2083					10.7095	12.4977					12.1748	11.3219					25.3892	16.3457					23.426	18.4378					22.6627	25.5048					13.6969	16.2553					12.3086	14.7868
24.4628	16.2451					13.276	11.6195					11.0117	12.7715					12.766	11.3398					25.5997	17.2014					24.2585	18.5554					24.4748	26.0729					13.7296	15.9201					11.4744	15.3773
23.1982	14.787					13.3333	12.0475					10.7602	12.434					12.9328	10.2359					27.1677	16.5206					24.5158	16.6902					26.3668	26.3241					14.4244	15.9184					12.052	15.1838
23.9218	16.4893					13.2701	12.2278					10.5811	13.1327					12.4448	10.2953					23.2598	16.1014					24.7118	16.1804					29.72	25.8829					15.4722	16.8683					11.9286	16.3952
22.1306	15.8812					13.7297	13.0974					10.7646	12.7822					13.5347	10.0283					24.5041	16.447					24.17	18.8772					26.8982	26.4244					15.1417	15.9572					11.2032	17.2622
24.8462	15.7121					13.9912	13.2277					10.8955	12.188					13.4243	10.539					28.1978	17.3405					23.7536	18.8476					27.8121	27.1644					13.716	17.8136					11.5818	17.1602
23.6167	16.5311					13.875	12.8022					10.5469	12.3279					12.6471	10.3734					26.3722	16.8169					23.8939	18.9094					24.2012	26.547					14.7699	16.7441					11.6766	17.7774
21.7786	16.1002					14.0865	12.0021					10.8781	12.685					14.2081	10.2484					24.2841	16.1566					24.5583	18.1942					26.292	27.6826					14.4471	16.482					12.4022	18.3989
18.9045	16.1342					14.2788	12.1781					10.6074	13.2351					12.845	10.4736					22.1816	15.884					23.8372	17.9541					23.7634	26.5306					13.4229	17.4068					11.8247	16.9617
19.1921	15.7458					13.9464	11.7184					10.7203	12.9259					12.4027	10.3359					21.5206	18.8944					22.9548	18.1807					22.7545	26.2324					14.7083	16.7177					12.1284	18.1133
17.325	15.2358					13.8538	11.8436					10.9561	13.1017					11.8587	10.3282					19.1805	19.2805					20.8786	18.6184					25.0434	26.8411					15.4846	17.1855					11.9719	18.2929
18.345	15.2053					14.3743	11.7769					10.8503	12.5346					11.3637	11.0014					20.6881	16.1084					21.6735	17.8515					23.4141	27.4403					16.6639	15.941					12.3559	18.5973
20.2743	15.857					14.1405	12.7162					10.5727	12.5087					12.6703	10.9792					17.8008	14.0343					21.436	20.3318					24.4805	26.7813					17.4988	15.7788					11.0967	18.9688
20.1936	14.295					13.3598	13.2975					10.4939	12.3198					12.0084	11.1367					16.2364	16.4063					20.855	19.7025					24.7289	26.4278					16.4081	16.5771					11.8731	17.7477
18.7432	15.7872					13.6155	13.0277					10.8078	12.4633					12.8517	10.9195					15.6719	20.0897					22.2592	19.4666					25.611	25.016					14.3744	15.3118					12.2292	17.8426
17.8395	15.1091					13.6997	13.8248					11.3113	12.3855					12.8801	10.817					14.9426	18.2473					19.2892	18.9284					25.1722	24.8248					15.4827	16.5381					11.7988	18.9401
17.6629	16.0595					13.7127	13.7246					11.4402	12.8651					12.0159	10.8565					14.8394	18.3668					20.6379	18.5326					28.3193	25.7937					16.4668	15.0562					11.6471	18.4872
18.3858	16.8591					13.0499	13.253					11.4779	12.8314					11.7526	11.1294					16.9652	16.6424					22.0735	19.1534					27.8346	26.363					17.1041	15.1853					12.2958	20.2059
17.5766	15.2028					13.6771	12.2855					10.9771	12.2258					11.6453	11.0672					17.9475	18.0638					24.6093	19.0595					27.8828	25.4125					18.8903	15.5918					12.0129	20.8961
16.633	14.3897					12.9898	13.5034					11.5838	12.6251					11.5265	11.6647					17.9378	16.3282					24.7955	19.1192					28.8885	24.0176					17.9443	14.9913					12.4207	20.0261
17.4379	15.259					12.9411	12.6724					11.6285	12.8966					11.9101	12.1584					17.3714	14.7047					25.8894	18.7258					27.7409	24.1853					18.73	14.7207					11.1274	19.9786
18.0789	16.5194					12.4476	12.9078					11.3153	12.8822					12.332	12.9418					17.2216	13.8994					25.4695	19.9482					28.7634	26.1933					17.6039	15.1917					11.5732	19.6094
18.9263	15.816					13.3668	14.051					11.6741	13.4309					12.4814	13.4287					16.4117	14.2418					23.1489	18.7555					27.3238	25.1801					16.7652	14.4108					12.0953	18.2177
20.0951	17.5713					14.1455	13.3641					11.6552	12.3842					13.5239	13.9497					17.3562	14.9308					24.2281	19.4407					27.3933	24.3806					19.3465	15.5354					12.7054	18.642
19.8336	17.6283					14.0894	14.0919					11.9264	13.1834					12.9472	13.6939					18.7162	14.1944					25.2596	18.9436					25.1911	25.5756					18.9342	14.9142					11.8576	18.4267
18.7558	16.4627					13.8916	13.5873					11.6894	13.1313					12.4675	13.6247					17.3954	17.3373					26.4248	20.7656					20.2127	24.9333					18.7523	14.5276					11.3979	17.1699
19.9429	16.9743					13.2288	14.0307					11.8468	12.2085					12.0321	12.5242					16.8897	16.1071					27.3689	21.7869					21.7556	24.8932					17.9329	14.4605					10.5711	17.1501
21.3499	18.9497					13.9728	13.7869					11.5237	12.7958					11.834	12.6032					21.0679	17.3026					25.354	21.935					24.1578	25.1044					16.1468	14.8326					10.3255	16.1063
18.1366	18.3131					14.8392	13.7169					11.6495	12.727					11.7988	13.0625					20.0791	19.2372					22.7445	20.5552					23.272	25.3671					15.7516	14.0917					10.0521	15.3281
20.1615	18.5319					14.2362	12.9037					11.8198	12.4327					12.3439	13.1762					19.5429	18.1304					23.9798	18.7216					24.1261	24.5892					15.118	14.6274					10.3177	17.4425
18.2934	15.544					12.7453	12.8856					11.8357	12.4655					12.3674	13.3016					20.3684	16.4967					23.1339	18.5005					22.2585	26.188					16.5701	14.0439					10.5143	18.6816
20.8356	16.2944					13.4494	13.5419					11.6238	11.9716					12.6642	12.4478					20.3636	16.5551					23.2475	19.0297					20.2501	25.5414					18.583	14.4914					10.356	18.9334
22.6202	16.0611					13.2394	13.547					12.228	12.4481					11.7112	14.0313					20.3977	17.0082					22.2692	17.5784					19.0373	24.401					16.1864	13.6827					10.7171	18.879
18.1893	16.7365					13.1752	13.1618					12.2366	12.6674					11.6126	14.0875					20.989	17.3171					21.0886	18.234					17.9605	25.1151					15.1376	13.2752					10.6806	20.172
22.0558	15.5863					12.8245	12.9433					12.2586	12.3081					11.3724	14.1373					22.5684	14.479					20.3234	16.5373					16.6398	27.0684					13.9474	12.7535					10.4319	18.8002
21.9346	16.7822					12.8416	12.3707					11.7311	13.0676					10.7525	14.2417					21.5759	15.2633					19.4749	15.6256					17.7074	28.5478					14.9869	13.6536					10.481	20.3509
23.1861	18.415					13.6725	12.3658					11.4094	12.6517					11.6169	14.2698					21.6095	14.5091					23.0065	15.4875					17.1701	28.1657					14.9552	14.2833					10.6677	18.3199
21.2979	19.958					13.5536	12.6299					11.0745	12.9239					11.0976	14.1698					20.4289	13.9898					26.2133	16.8049					18.3492	26.9203					14.5916	14.8354					11.038	17.641
17.861	20.3272					13.4036	14.8899					11.17	12.6173					11.0505	13.9347					19.8369	14.1276					24.4371	18.4991					18.6961	26.3675					14.4438	15.1295					10.4511	16.472
19.0575	21.4754					14.7421	13.9073					11.3038	12.5068					11.5283	14.2819					17.6365	16.7018					25.7637	19.1589					19.2273	26.079					14.5608	15.4328					10.8503	18.3654
16.4495	21.3199					14.7738	12.2408					11.4217	12.2453					11.3981	14.8114					17.6534	15.2376					25.6752	20.0704					18.9628	27.612					14.3007	14.9045					10.4192	20.0679
18.4032	20.0951					15.3289	12.6836					11.4767	12.4901					11.1408	14.1092					19.1153	14.9281					25.5087	17.4341					18.4403	28.3814					14.3138	13.7417					10.0661	17.8533
17.7571	19.5921					17.105	12.9436					11.8843	12.3252					12.2429	13.6911					19.5046	16.6064					23.4099	18.5547					17.5566	28.91					15.0765	14.3087					10.8257	16.7497
15.7812	19.4612					15.4902	14.0299					11.5378	12.3885					13.7504	13.927					18.7847	15.6428					24.6598	19.2958					17.7271	28.7361					14.7944	14.3126					10.1653	15.491
17.2256	20.5477					14.5657	15.0691					11.4664	12.1126					13.4324	12.5499					18.5383	14.9597					26.1218	18.1859					18.9825	29.5257					14.579	13.8918					10.3209	17.1717
18.5157	20.1366					14.0954	15.1858					11.3451	12.162					12.379	13.4235					22.7582	14.8634					24.7333	16.9424					19.0463	30.2025					14.3897	15.097					10.0754	15.43
17.985	19.4805					15.1881	14.466					11.3518	12.8389					11.1894	13.2702					20.4897	15.0357					25.1441	15.8571					17.3159	29.7745					14.3762	14.8056					11.542	15.179
19.677	19.5524					13.5717	14.9407					11.2825	12.2446					11.4137	13.2911					21.1877	15.2776					26.0047	15.4156					18.2851	30.302					14.6175	14.3711					11.4635	15.8433
18.7517	21.5169					14.4822	14.9589					11.4884	12.3986					11.0389	12.1271					18.5701	15.4398					28.268	15.4293					19.3089	28.5635					14.628	14.3283					11.1583	15.494
19.566	20.3661					14.0928	15.5383					11.2654	12.2047					10.7532	12.2436					20.5401	15.7898					30.7331	14.7287					19.9997	27.857					14.0934	14.3036					11.5926	15.8528
19.0238	20.0738					15.3821	16.7805					11.211	11.9622					11.6301	13.3283					20.7716	15.943					28.4872	13.9173					16.3507	30.0287					14.7949	14.6605					11.4432	16.11
17.7377	20.0615					13.6782	18.1032					11.0714	12.2333					11.3462	13.2251					18.8876	17.0374					29.6296	13.281					15.8995	28.6844					15.472	14.4003					10.8283	16.0964
16.5763	20.8972					14.1569	16.2985					11.4497	12.2485					11.6532	13.3112					17.9557	17.4167					28.6022	12.3622					17.3024	30.2165					15.574	13.934					11.7988	15.4437
17.3943	19.9474					14.0641	15.5065					11.3742	12.6382					11.3365	12.8471					16.5302	18.9836					29.0582	13.1294					17.7158	30.9713					16.0507	14.0821					12.4862	14.732
16.8454	21.3481					13.27	16.4356					11.3612	12.8243					11.3494	13.9275					15.0927	19.0979					29.0556	12.5636					16.848	31.3057					18.5878	14.447					11.6916	15.3625
17.3534	21.4384					12.9534	14.2877					11.1661	13.1313					11.6247	12.985					15.5751	17.7765					26.9741	13.0323					16.0212	30.9856					19.9364	15.1249					11.6122	17.0912
16.7165	23.359					13.5444	15.15					11.3963	12.6306					11.9282	12.269					13.983	20.0561					27.3435	12.5131					17.3793	29.5065					18.7537	14.9149					11.5396	14.5253
15.601	21.9629					13.2998	14.4717					11.7117	12.5412					11.5657	11.7974					14.2662	19.2255					27.4774	13.1131					18.5057	30.3385					20.3544	13.6581					11.3019	15.2043
16.3319	21.7415					13.491	14.2352					11.7436	12.3943					11.0575	11.7639					14.8878	20.952					28.4607	12.7489					17.7875	28.7382					19.1064	13.5853					11.2174	14.4055
16.0887	22.7618					13.6858	15.005					11.5227	12.9255					11.0662	11.9606					16.3159	19.4474					28.2477	12.5123					15.535	30.1732					19.3453	13.203					11.8118	16.8406
15.9558	23.2094					15.5691	14.8471					11.5155	13.1251					11.3148	13.0912					15.1931	19.5986					28.0667	13.0738					15.676	29.7308					20.1954	13.7177					11.7051	17.2776
15.1686	22.2424					15.8706	13.0886					11.6026	12.9939					11.5659	13.0361					16.0779	20.7849					27.0033	13.4249					15.7522	28.9934					18.516	14.6733					11.4521	17.5625
13.2702	22.8006					15.7927	14.4471					11.4333	12.9447					11.2245	13.2989					17.3698	18.6257					26.2528	12.6668					13.7241	26.9154					17.1021	15.5955					10.9548	17.1033
13.8872	22.2072					14.7178	14.0897					11.5451	13.0684					10.8825	12.7952					16.4872	19.7517					27.8006	12.6396					14.2942	26.1682					15.818	14.3224					11.4716	17.6402
14.3504	23.1628					13.884	15.4809					11.736	12.9439					10.6573	11.5878					16.153	20.4697					25.9906	13.7055					14.3918	27.2267					15.3221	14.4428					11.3998	17.3699
12.7508	24.7723					14.9718	14.2978					11.951	12.6985					10.5215	11.2066					16.4555	19.6094					27.2225	13.4611					16.2315	26.0176					14.4995	15.1487					11.5391	18.3526
13.2102	24.1037					14.2467	14.9357					11.5065	12.432					10.4781	11.8449					16.892	18.6632					25.1911	13.9049					14.637	26.9241					14.9603	14.5296					11.7048	16.9331
13.5798	23.5766					15.0273	14.809					11.9729	13.0125					10.5724	12.8246					16.2121	19.6287					24.8965	14.2865					15.5448	27.8328					14.6307	15.3141					12.8192	16.5266
13.3063	21.8512					17.0742	14.7978					11.7982	13.1921					10.4579	12.5936					16.7143	17.5611					23.5941	13.3157					15.6643	27.8168					14.43	15.0943					11.9391	14.6554
13.2546	23.1551					14.9375	14.2282					11.5392	12.8987					10.3377	13.5505					14.2784	17.2909					25.1655	12.8843					15.616	27.026					15.4613	15.6982					12.2769	16.0997
13.7212	23.3194					15.6222	13.2601					11.1347	12.9887					10.3251	13.6527					14.6717	16.9922					24.0164	13.2653					15.2961	27.5636					15.3475	14.1367					12.6902	17.2011
13.2995	24.6081					14.6028	14.0844					11.1718	13.5323					10.3864	13.1494					15.9308	16.0381					21.5854	13.3708					15.7074	26.642					14.8355	13.7868					12.5902	16.8746
13.654	26.6409					14.8022	13.783					11.0275	12.6991					10.2591	13.5653					15.6649	16.3112					21.4634	14.1879					16.2186	26.7788					14.2946	14.1504					12.1121	16.9566
13.5081	26.5785					14.9648	13.7368					11.0314	12.7125					10.3949	12.4576					17.0603	14.0852					24.2886	13.5875					17.8433	26.9521					15.1577	14.355					11.9324	17.0715
13.8254	29.5915					13.977	12.5566					11.2024	12.3792					10.6319	12.9791					18.8254	12.778					24.3958	13.3753					17.3796	25.7797					13.8087	16.0804					12.2211	16.5063
13.5475	28.0098					14.5745	13.6617					11.128	12.4879					10.9645	13.3986					18.9956	13.1577					24.5325	14.1019					17.4093	25.6762					14.7302	16.317					11.6397	17.9693
14.0288	28.1852					14.4347	13.6349					11.0375	12.6056					10.3558	13.3552					20.7705	14.0391					23.6494	13.5447					18.6265	26.1096					14.504	16.1111					11.7664	19.9523
13.7883	27.7003					15.015	13.9424					10.8282	12.6305					10.5093	14.4013					22.9726	13.5612					23.2909	13.1514					17.3107	26.5196					14.6403	17.0903					12.5762	19.7842
13.9662	28.731					14.6828	13.36					10.9197	12.283					11.692	15.048					19.7016	14.8045					23.3074	13.5694					18.1449	27.3273					13.8269	16.7045					11.7199	19.4896
13.8566	30.7401					14.4352	13.4773					10.8719	12.4585					11.156	15.5731					23.1246	18.1911					24.4897	13.2956					19.7451	28.1904					14.1891	16.3176					11.4054	19.3386
12.3536	26.8141					14.4122	12.7168					11.4292	12.2175					10.4465	16.3025					25.6932	17.5698					22.8918	12.7107					20.7127	27.2836					13.7444	15.726					11.2904	19.3132
13.5835	27.0215					14.9575	11.8642					11.5961	12.0478					10.3837	16.3876					24.4133	18.1342					25.1828	12.5272					20.5561	27.4786					13.8812	15.3488					11.8168	17.33
15.0695	29.0936					16.4387	11.5186					11.2803	12.8589					10.2654	15.7999					23.2939	16.6034					25.0391	12.278					19.2438	27.6389					13.9141	15.8703					11.3511	18.0014
14.9266	26.5025					16.1998	11.715					10.6986	13.1445					10.7215	15.2015					21.4356	16.4055					23.8067	12.568					18.3166	27.3961					13.8209	15.1614					11.2518	17.4517
16.1893	24.5309					17.0044	11.8134					11.056	13.191					10.2334	15.5923					18.307	17.6579					24.7774	12.8507					17.1611	27.4318					13.7471	15.9229					11.9033	17.3751
17.088	26.5143					18.8046	12.1656					10.9562	12.6075					9.9162	16.1724					17.6953	15.5508					24.6208	13.1064					17.0019	27.3331					13.5821	14.7695					11.8414	17.3862
15.6029	26.7471					19.4561	11.9797					10.9494	13.0443					10.21	15.4438					17.4443	15.6667					23.8133	13.2399					18.6021	27.3797					13.6441	14.8986					12.2315	19.3155
15.6031	26.2433					17.0465	11.3479					10.7067	12.6198					9.8329	17.4686					17.8656	18.3029					23.296	12.0197					18.0263	27.3334					13.7449	14.8692					12.418	20.2226
15.7738	25.7267					17.3945	11.5625					10.5068	12.5745					10.0883	17.8846					18.7032	18.0697					22.6183	12.048					17.74	25.6738					13.7709	14.8339					13.3984	19.1172
15.8844	23.1391					17.3951	12.0255					10.4528	13.0169					10.5992	16.4193					16.8344	19.8582					23.4147	13.4993					17.9967	25.5329					13.1902	14.6323					12.0881	17.2276
13.643	24.3192					17.7961	11.6379					10.5835	12.4871					10.5548	17.185					18.9471	22.378					24.0562	13.926					17.7907	24.6869					13.4604	15.1729					12.516	18.2192
14.1048	24.855					18.4118	11.5619					10.5148	12.1134					9.833	17.0291					19.5305	20.6835					24.585	13.6259					20.3525	25.0805					13.7806	14.469					12.7398	17.1292
15.3424	24.6809					18.7136	11.8334					10.4518	12.8724					9.8612	16.0418					19.4353	21.9595					24.8288	13.9112					24.055	25.5813					13.8422	14.9227					12.1613	16.3747
14.8784	24.7845					18.4437	11.561					10.6436	13.0082					9.6423	17.3101					17.6719	22.2209					24.4586	12.7643					24.2602	24.5905					13.7858	15.2677					11.1459	17.9912
15.9794	23.6596					17.6464	12.064					10.3517	12.2129					9.3986	16.5439					17.7343	21.8376					24.6016	12.4389					22.9661	24.2163					14.1224	14.7564					11.5701	16.7098
16.0535	23.46					17.6539	12.288					10.4668	12.3341					9.3907	16.1106					17.6289	21.4151					22.9103	11.8504					20.9444	24.9957					15.2637	15.0202					11.9145	14.4437
15.8803	23.3276					18.6074	12.0086					10.3977	12.4452					9.474	14.8042					17.7132	20.7159					22.761	12.9115					19.9688	26.9237					15.6257	13.6333					11.9079	15.2337
16.8114	22.3634					18.5319	11.8457					10.4999	12.6177					9.5023	14.2597					15.1661	21.6072					21.2541	12.7748					21.22	26.013					16.166	13.5375					11.2984	16.3588
16.7472	22.2684					19.1369	11.6571					10.6343	12.4962					9.5177	13.3334					14.2236	21.7576					20.686	13.1492					21.1727	24.9551					16.1954	12.6152					11.583	14.8294
15.6037	22.6833					18.6935	11.5647					10.47	12.2823					9.4262	12.7284					14.9163	24.046					20.963	13.3944					20.5672	24.9142					17.4592	11.4762					12.0454	14.6845
16.9094	23.0432					19.5341	11.7523					10.8468	12.8654					9.9126	12.519					15.9903	23.835					23.0118	13.8857					19.9544	25.3826					17.5751	12.9149					12.0033	14.5525
17.1809	22.2453					19.2702	11.6329					10.6565	12.7381					9.7853	12.4796					16.3814	24.0578					24.3872	13.6618					20.8275	25.1166					16.4563	12.9125					12.1648	14.3725
16.4808	23.7099					19.0923	12.0692					10.7503	12.9812					10.026	14.2163					15.979	22.6338					24.4687	13.34					18.3871	24.5618					17.7037	13.8535					12.122	17.2471
16.053	22.7091					18.3111	12.2102					10.8079	12.857					10.195	13.8823					15.4834	25.081					24.0208	13.3957					18.6307	24.3061					18.1017	13.7914					11.7148	17.0484
15.8369	22.0917					18.5911	12.2827					10.6223	13.011					10.0982	13.4685					15.474	22.6365					24.5228	12.8202					23.9492	26.0551					15.0902	13.4786					11.8407	17.008
15.119	23.1785					19.0238	12.2711					10.8279	13.3893					9.9974	14.4583					17.0912	24.5656					22.3728	12.7373					23.7887	25.6359					14.8492	13.3671					11.5713	16.1344
15.5644	22.4231					18.7504	12.5781					11.0339	12.9751					9.8996	15.2206					17.6139	26.2918					22.9464	12.3888					24.5737	25.8943					15.6974	12.8071					12.4814	15.7876
17.0392	20.7172					19.3002	12.2818					10.8914	12.852					9.9976	14.2666					18.3713	23.0377					21.3403	12.894					25.7674	24.7209					14.3318	13.0345					12.3309	16.2435
18.1043	20.5025					19.0582	12.1249					11.0182	12.5361					10.3583	13.6873					19.0203	21.386					19.9791	14.277					26.6033	24.2894					14.8556	13.4383					12.5227	15.6143
17.7328	21.9108					17.6476	12.1962					10.8813	12.277					10.0262	13.7734					17.4621	22.8637					20.6713	14.3887					26.3329	24.598					14.4504	13.772					12.4538	15.6719
18.8065	22.1016					18.2541	12.0936					10.8315	12.0638					10.2191	13.7366					16.9686	23.4164					20.418	15.543					24.5324	23.2756					14.2745	13.7287					12.7372	15.136
18.7683	22.4225					17.4427	11.0665					11.02	11.9125					10.4197	14.2287					17.373	24.7458					19.0242	15.9035					27.8992	23.9437					15.3649	13.0574					12.971	14.7755
17.8646	20.4066					15.884	11.369					11.2206	11.9344					10.1898	14.6536					15.6146	27.9469					19.225	14.5522					28.8076	23.9364					15.2031	13.6722					11.7498	15.301
16.0376	20.408					18.3258	11.4417					11.2293	12.4875					10.1495	14.0288					16.5665	27.2302					20.6513	14.4744					27.282	24.1234					15.5486	14.2155					12.0435	16.3799
16.2228	19.2068					17.2464	11.5914					10.8508	12.2646					10.319	14.7357					16.808	27.491					19.3945	14.7832					29.2516	22.9064					15.7499	13.9232					12.1543	17.2272
16.279	19.8975					18.4993	11.875					10.7734	12.4447					10.3527	14.2074					19.4583	25.8159					19.9001	15.4349					30.9048	23.6938					14.4025	15.7142					12.7607	15.3328
16.1693	22.5398					18.724	11.7437					10.9442	12.7806					10.4388	13.0083					18.716	23.9104					20.7499	15.0061					30.436	24.2454					15.0867	15.4965					12.9101	13.0868
17.9824	22.4902					17.2512	11.5803					11.068	12.6094					10.7449	13.7277					18.7839	23.0507					20.1987	14.5453					31.0758	23.0263					13.4754	14.9281					13.38	13.0458
17.4988	21.8625					17.9797	11.6694					11.0374	12.9947					10.6241	12.74					19.174	22.8844					20.6736	14.8587					30.4596	23.922					14.5652	14.1972					12.4921	14.3571
17.2997	23.475					17.1802	11.5739					11.0219	12.8197					10.7661	12.8677					19.3373	23.5643					22.1508	13.8959					26.0618	23.4741					14.2613	14.2052					12.2512	13.8381
15.5265	24.0997					14.4502	11.1272					10.8546	12.5367					10.5704	13.8324					20.2535	23.7467					21.3878	13.4113					26.7689	23.7963					13.7539	15.6723					11.8474	15.0782
15.3801	22.768					15.2214	11.761					10.685	11.7415					11.3014	13.4822					20.354	25.8029					21.9959	14.4306					25.1944	24.4196					14.9258	14.2513					11.7025	15.4222
14.3254	24.5492					14.3543	11.0596					10.7886	12.0297					11.5338	13.4548					17.3605	23.023					21.2516	12.8028					23.9224	23.4477					15.5672	13.3055					11.3213	13.7508
14.9887	24.2962					14.3194	11.3204					10.9393	12.0926					11.1744	13.5039					16.6923	24.3429					21.9428	12.6799					21.5424	24.1334					16.2913	12.9625					11.5652	13.9301
13.7076	24.7956					13.4306	11.2331					11.2156	13.5022					11.7109	13.6963					16.7496	25.1311					22.0653	12.3951					24.3323	23.6507					15.394	14.1722					12.1515	13.815
12.8866	24.2719					13.6315	11.0816					11.142	12.8459					13.0235	13.509					18.5982	25.3877					22.252	12.9142					24.8696	25.5207					14.0145	14.6526					11.7601	16.2513
13.7428	23.8927					13.2953	10.918					10.6481	13.14					12.0367	14.5621					17.8381	23.5192					19.7714	13.5394					29.6582	24.2623					15.9532	14.6403					12.2633	15.998
15.2818	24.3598					14.0408	11.1808					10.6154	13.063					12.1139	14.2684					19.4791	23.3474					18.5399	12.8835					27.4373	25.8057					18.1064	13.8833					12.863	15.6779
14.8652	23.1258					12.6587	10.7978					10.5468	12.9902					12.7418	13.1814					19.0921	23.8432					19.0529	12.755					26.2419	24.9068					16.3968	14.7855					13.0091	15.6287
16.4569	23.5215					13.4529	11.022					10.5311	12.7337					13.4239	13.3592					19.5258	22.9641					18.4935	12.1075					26.1232	23.8587					16.6907	15.089					11.5681	14.8779
15.5473	24.151					13.6971	10.7777					10.8175	12.7444					14.9718	13.1992					18.4853	22.976					20.4574	13.1536					23.7663	24.7324					15.8892	14.128					11.7297	15.519
15.309	24.0148					14.9094	11.9774					10.8223	12.56					16.3447	14.5778					18.9533	23.7984					19.2822	13.1183					24.6739	25.7685					15.6702	14.6965					12.6907	14.4267
15.7184	23.2501					14.8456	13.2139					10.9213	12.5029					15.3336	13.1799					18.0308	20.9969					20.0635	12.5271					28.0024	25.0817					14.3452	14.4116					12.9013	15.3564
14.2113	22.5919					15.0539	13.1039					10.4006	12.4435					16.4823	13.2737					17.2857	19.8525					20.0822	12.8487					26.3572	24.1338					13.6022	14.7957					12.8171	15.0572
14.3618	22.3571					15.2208	12.7925					10.6755	12.9013					15.7587	12.7375					18.5034	21.307					19.9157	12.1916					23.7719	25.8586					14.0556	15.0984					12.5523	13.6792
14.7833	22.2462					16.0669	13.6314					10.7263	12.2415					14.9108	12.1954					17.0276	17.4141					19.8885	13.0061					24.6941	25.3399					14.261	14.522					13.4049	14.3211
14.4662	22.993					16.9364	13.6364					10.6383	12.2709					15.0936	13.1936					16.8932	18.7614					18.5166	12.259					25.1719	25.8775					14.0868	14.3959					12.9301	15.2508
15.0497	23.5265					14.7408	12.8107					10.6744	12.3511					13.1777	14.1187					16.4777	20.2129					17.2862	12.3909					26.4004	27.417					14.4538	15.5009					12.6229	15.4815
14.9049	24.3199					14.11	12.6095					10.7371	11.6058					13.5463	13.0906					17.4016	18.8344					18.9509	12.0921					26.4307	27.098					14.7818	14.3368					12.9911	13.268
14.9993	22.6263					13.1007	12.2783					10.8293	12.1759					13.7408	13.7032					17.343	19.3471					20.3171	12.5238					26.7828	28.9348					14.039	14.1524					12.8898	12.1335
13.9258	23.3564					13.8427	12.5027					10.8053	12.8222					14.2496	12.9606					17.0456	20.1272					19.6427	11.9811					23.6946	28.7757					14.9943	14.2865					11.9172	11.6708
14.6232	23.3876					13.6385	12.3251					10.8805	12.6123					15.7624	13.0085					17.6595	18.9664					20.6796	11.7355					24.9996	29.4576					15.8094	14.5147					12.201	13.4851
14.2386	23.335					13.9043	12.6692					10.701	12.4479					15.5098	12.9597					20.0604	18.0212					19.676	12.2268					26.3173	28.2528					15.379	15.697					12.2816	11.5233
14.1827	23.7795					13.0284	12.0687					10.7737	12.2963					14.639	13.2344					18.5266	18.5462					19.3166	12.012					25.8787	24.9007					15.1139	16.2149					12.1146	11.5626
13.8885	25.5902					13.607	12.7337					10.7925	12.0512					13.8689	13.7344					20.1122	14.8826					19.5967	11.9193					28.1858	26.0896					14.472	15.0094					12.66	12.1122
14.0624	23.1196					12.7215	11.771					10.7301	12.1198					14.1933	12.6967					18.3389	16.9018					21.0853	12.5329					29.5281	26.8256					15.1709	14.613					13.1549	11.5729
13.9658	23.5449					13.8408	11.8972					10.8029	12.4616					13.0674	12.7706					19.0316	18.0628					19.7273	12.2104					28.8605	25.328					14.9964	13.8006					12.5042	11.1613
13.6705	25.2223					12.8643	11.7147					10.7202	12.5018					14.6771	13.0961					18.6462	16.4745					17.5899	12.3224					28.9648	24.6473					15.8468	13.379					11.9175	11.6772
13.5822	23.878					12.7615	12.7586					10.5327	12.9679					14.7975	12.504					17.7624	15.4868					18.7849	11.9361					29.2807	23.9625					15.8531	13.534					11.8169	10.7913
13.7079	24.7383					12.9558	12.9943					10.5166	12.2936					14.4205	13.2412					16.7874	15.3043					19.3527	11.3941					28.3933	24.7085					15.2341	13.8967					12.0043	11.2329
12.7264	23.4067					13.0788	13.7401					10.5304	12.8918					13.6535	12.8027					17.4288	15.4179					20.7593	11.7353					28.9976	26.016					15.5867	13.4374					12.3087	10.8208
13.3822	23.4878					12.7682	14.3538					10.4711	12.5313					14.9594	12.5571					16.1147	15.0421					20.8629	12.1652					28.8739	23.1324					14.8943	12.8669					11.2228	10.5988
13.3165	23.3293					12.1764	14.3946					10.5852	12.4397					16.9805	12.8849					17.0509	15.6084					19.4297	12.1093					28.2773	23.709					13.8558	12.7762					11.4471	10.4233
13.128	22.174					12.2029	13.7539					10.6401	12.4121					16.2191	13.7394					15.2271	16.8725					19.7962	11.8919					26.758	21.6452					14.1089	13.2445					11.1763	10.2124
13.7373	21.1968					12.1801	13.1184					10.6806	12.9081					15.7774	13.5738					16.6646	15.4495					19.7331	12.1028					27.5794	21.1245					14.9263	13.8451					10.99	10.0729
14.2093	21.7874					12.1936	12.9487					10.4787	13.0666					15.9853	12.2514					18.4969	14.361					20.2466	12.3426					25.8737	22.4227					14.6163	13.1384					11.9499	10.0149
14.5463	22.8086					12.1342	12.9648					10.4134	11.9384					15.3147	12.5138					17.8657	16.548					18.45	11.7449					26.2637	20.6546					15.1585	13.0371					12.2244	10.4357
14.3275	22.9735					12.085	13.3149					10.4829	12.7017					15.0203	12.6367					16.9837	17.5332					19.676	11.7786					27.4922	21.8654					14.9593	13.2523					11.7803	10.2587
14.3399	25.5136					12.0938	13.3066					10.4436	12.1926					15.2844	12.1553					16.8283	18.41					20.3676	11.4539					25.7363	21.8024					15.4166	13.6664					11.541	9.9792
14.5969	25.9529					14.5219	13.2537					10.7844	12.6336					14.9334	13.5505					17.5646	20.4765					21.3388	11.2281					26.4759	21.6526					16.6408	13.2402					10.8903	9.6587
15.3146	25.5269					15.1289	14.3738					10.5919	12.1753					15.0157	13.6822					13.0668	20.2845					22.1408	11.4473					25.0318	21.252					15.6301	13.1883					10.968	9.7812
15.2479	25.3449					16.8218	13.3524					10.5247	12.3174					15.223	14.6997					11.7204	20.5275					21.2931	11.6157					27.9898	22.0597					17.6001	12.7647					11.3618	10.3725
15.3173	23.5996					13.7991	12.3979					10.7371	12.2261					14.3628	13.4958					11.7922	22.2358					23.8131	11.7835					28.2531	24.4709					16.154	13.2622					11.2587	11.3356
14.9297	21.4788					13.62	12.2681					10.5701	11.976					13.6691	14.2127					14.1121	21.1467					23.2741	12.0627					26.3554	23.9776					15.6551	13.8604					11.2413	10.7048
13.6194	22.0613					13.3239	13.322					10.8825	12.1196					14.5762	15.7679					12.8421	21.6848					21.7659	11.4966					28.2968	24.7466					14.8126	13.0298					11.6584	10.4003
13.9279	17.6973					12.4294	12.5287					10.7937	12.2951					14.0846	13.2381					13.4709	19.3372					21.1165	11.4739					27.9396	23.3996					17.1498	12.9069					11.022	10.469
13.4427	20.5483					12.1654	13.0023					10.667	11.8357					13.5038	13.2811					13.374	18.6018					22.5131	12.0688					27.9635	23.319					14.7395	12.5532					10.9428	10.3967
14.225	19.807					13.0834	13.7477					10.5708	12.3673					13.2443	14.0193					13.3927	17.3821					21.1257	12.2734					26.7115	23.097					15.1172	12.761					11.6456	10.3905
15.1288	16.9616					12.9883	12.9369					10.9034	12.7692					13.2241	12.6719					11.876	16.4841					21.6912	11.8804					26.1946	21.5956					15.3451	13.8857					11.9198	10.538
13.7386	16.1467					12.9089	12.4901					10.834	12.2246					12.5139	12.2354					13.2631	15.2958					22.6802	11.4334					27.3187	20.0018					14.9065	14.1185					12.553	9.8454
13.3236	16.7921					12.0596	12.8594					11.0558	12.3332					13.2816	12.6562					14.4706	16.2207					22.4564	11.1838					27.5899	20.3864					14.684	13.7381					12.443	9.9287
13.3029	17.8511					12.2566	12.3548					10.7636	12.864					13.2678	12.3828					15.6171	15.8695					24.5745	11.4201					28.1779	18.9151					16.2595	13.5409					12.7637	10.1616
14.3406	19.0145					12.7008	12.4683					10.7293	12.7781					12.8747	12.2053					15.1894	18.0807					23.2492	11.9388					29.1744	19.1479					16.4702	13.2951					12.7083	10.1322
14.2775	19.189					12.0865	13.0607					10.5761	12.4259					15.0079	12.1131					14.6903	18.3175					23.4043	11.7915					28.2849	20.6152					14.9299	13.5703					12.2136	10.271
15.077	20.3907					11.3092	13.461					10.5293	12.0674					16.5474	12.479					14.3187	16.9005					23.6448	11.7846					27.7758	20.1419					13.8177	13.2488					12.7584	10.1591
15.2501	20.5471					11.3679	14.491					10.5177	13.2243					15.2331	12.8395					15.1361	15.0676					23.8898	12.3025					29.1147	19.6511					14.1567	13.3957					13.3052	10.3068
15.8626	19.7593					12.0498	14.8644					10.6867	12.443					14.4648	13.5114					14.0426	13.2079					22.4042	12.6944					28.4494	20.2363					15.9021	13.029					12.7338	10.3385
15.2749	18.3715					12.5698	14.2757					10.6173	12.572					14.7825	14.6548					14.1445	14.8387					22.6952	11.6373					27.5692	22.1389					16.0404	13.2074					12.1631	10.6473
16.3244	19.3001					12.7957	13.4149					10.6305	12.4522					14.6732	14.7099					14.7158	16.5035					22.2331	11.7494					28.0483	21.7014					16.068	13.9535					12.5574	10.2405
15.3515	19.6327					13.4904	14.1452					10.8001	12.2669					15.9067	16.9153					16.2148	17.7381					22.2806	12.2452					25.4386	22.7647					15.2521	13.5806					12.0076	10.6056
14.1996	20.6117					12.598	14.0995					10.7358	12.5042					16.0506	17.2797					17.2084	20.4321					21.8072	11.9001					28.6027	21.9133					16.1882	13.5913					12.3044	10.425
14.5954	19.495					12.1902	13.5681					10.5431	12.6499					15.9923	18.6592					16.6837	22.4732					21.8069	11.624					29.0446	22.3901					16.0288	13.381					12.229	10.0986
14.4194	17.9354					12.6597	14.206					10.7223	12.4852					15.6341	20.2025					15.1518	24.7788					22.5562	11.5943					27.1116	19.9943					15.1352	13.0556					12.0809	10.1702
14.1494	17.9074					12.331	13.4899					10.7949	11.7633					15.8548	20.6801					14.3542	24.4243					22.5397	11.9268					31.0778	19.6847					16.4822	13.2481					12.0383	10.2648
14.1278	18.649					12.3778	13.3154					10.8213	12.3489					14.7878	20.0856					15.028	23.9772					21.8871	11.5208					31.2956	19.9415					16.6062	13.2762					12.0909	10.2239
14.9654	18.9336					12.5562	13.3143					10.3319	12.2168					14.5088	17.4606					14.8768	22.5045					20.9532	11.7952					31.8617	19.4946					16.3249	13.119					11.5617	10.1107
14.0639	17.702					12.4362	13.2776					10.0663	12.3652					11.459	19.666					14.5265	24.8217					20.9597	11.4758					29.2351	17.2716					16.1037	12.9067					11.9492	10.7707
14.1179	18.8821					12.6845	14.1068					10.209	11.8252					12.2325	19.783					15.1504	21.4991					20.6666	11.4546					29.87	15.7529					16.7163	12.962					11.6301	10.5987
14.9716	18.2161					12.6345	14.7856					10.5185	12.4145					12.0755	18.1489					16.1864	23.2477					20.4578	11.5851					31.9122	16.959					15.7593	13.639					11.6253	10.6723
14.5647	18.8189					11.9685	14.405					10.5775	12.1553					11.753	18.7339					17.2233	22.3211					20.5503	11.1386					32.047	19.0599					14.8333	14.595					11.9904	10.8307
14.2295	19.2499					12.1131	14.8861					10.8232	12.2222					11.3462	17.6966					15.6982	20.5528					21.6751	11.0512					32.3646	20.6615					16.1836	14.9185					11.5498	10.7821
14.5116	19.3978					11.9281	13.7359					10.761	12.6164					12.1264	16.6742					17.9357	20.6378					20.8198	11.8867					31.7647	18.8356					15.9512	15.7727					11.0886	10.4829
15.6106	18.305					12.0928	12.5261					10.6209	12.2109					12.1306	17.9294					18.1568	24.0678					22.0065	11.0653					29.933	20.3777					14.1404	14.2518					11.2804	10.5015
15.3408	19.8894					12.5425	12.6328					10.7646	12.0986					11.8514	17.1515					19.0305	21.6936					21.0133	10.8761					30.7587	19.1536					16.0414	15.6868					11.4585	10.9453
14.826	19.1996					11.8401	14.0155					11.1837	12.2114					12.0602	18.0335					16.9834	23.8762					20.1244	10.8637					30.2926	19.5302					16.4348	16.3809					11.6851	10.5976
14.0749	20.5255					12.1436	14.7661					11.3139	12.6176					12.0904	17.987					17.3099	24.5455					19.826	10.4449					30.8399	20.2605					16.6299	16.9116					11.7831	10.4493
15.8304	20.2185					12.1509	14.8462					11.3261	12.6378					11.8245	17.2312					18.6012	22.1586					19.4104	11.0163					29.9983	16.9678					17.4302	16.6156					11.5658	10.5629
13.7563	18.4155					11.5773	13.4164					11.4706	12.7622					11.4736	17.1036					18.7815	24.2725					19.3139	10.839					31.9486	18.1222					14.6176	15.3317					11.0471	10.6998
14.0015	18.8712					11.5634	14.843					11.1272	12.1261					12.2704	17.5327					17.6043	23.9705					19.401	10.7188					32.8461	17.8994					16.3899	14.5511					11.7346	10.697
13.9718	19.2584					11.6969	14.5441					11.0964	12.2772					11.962	18.3705					17.9152	23.0328					19.9047	10.9761					31.5067	16.7427					16.1618	15.2718					11.7605	11.5221
13.849	20.2576					12.1689	13.5149					10.66	12.1482					12.3327	18.6858					18.6629	25.4636					20.0486	11.5937					32.1885	15.1372					15.8653	15.8429					11.5383	11.8998
12.9958	20.924					12.5308	14.2946					10.4894	12.4475					12.0536	18.3104					16.8592	24.755					18.7153	10.9198					31.9123	16.5507					16.2708	18.4843					11.6979	11.5005
12.5977	21.9039					12.1397	14.4045					11.1331	12.4903					13.0257	17.4026					17.5964	23.0291					17.828	10.9268					30.2648	16.6922					16.8616	19.7765					12.0094	12.9666
12.1391	19.3221					12.0992	13.5421					11.0545	12.6372					12.2146	17.0149					20.4096	25.2418					18.2404	10.9098					28.7123	18.2625					17.023	18.0145					10.6469	12.5433
12.7977	19.522					12.4817	13.4323					10.707	12.4942					12.5042	16.8933					21.2386	25.9248					19.0989	10.8455					31.0924	20.448					18.0164	16.7819					10.9009	11.8103
12.6622	20.4467					11.648	12.8547					11.1475	12.2509					11.9654	16.8909					19.7031	23.94					20.7402	10.8302					30.4456	18.3189					19.0862	17.328					11.539	12.5679
13.8608	20.5656					12.3047	13.0259					12.231	12.5817					11.9424	16.5397					19.3627	24.3302					21.6069	10.682					30.3504	18.1213					19.1889	15.9658					11.4703	11.1355
14.1396	19.4063					12.2139	12.2742					12.0448	11.9967					12.3346	17.0909					19.7728	26.3684					20.7022	10.5903					30.8948	21.2124					20.3358	15.4426					11.4749	10.5845
14.1112	19.0145					12.1472	12.2614					12.2826	12.2887					12.362	15.8085					17.2977	22.1979					21.0368	10.651					29.8177	20.4293					19.3252	17.1534					11.0784	10.1658
13.5987	20.1558					11.9788	12.6415					12.1184	12.1069					12.8504	15.2484					18.0526	22.3078					21.8327	10.7917					29.8456	21.069					19.9896	16.7688					11.5023	9.8783
13.9733	18.6396					14.5699	12.2323					11.4169	12.3962					12.1105	15.4272					19.2952	22.6024					21.5111	10.7173					29.7231	21.3473					20.6941	17.2669					11.9383	9.9833
14.9407	18.7304					13.6666	12.5222					11.762	12.5152					12.3409	15.384					17.7106	20.0009					20.6673	10.7615					27.9055	18.011					19.495	16.849					12.3602	10.0818
16.0327	17.325					13.7126	11.8302					11.4242	13.0254					11.8459	14.6016					18.4005	20.5481					20.2302	10.9375					27.7059	18.5722					18.566	15.1613					12.3532	10.2179
17.5423	18.1255					12.9488	11.9067					11.6765	12.7476					12.2308	14.6625					19.2307	20.229					21.1761	10.9845					26.199	19.0733					19.5108	14.6708					12.5385	10.3261
19.5852	17.8927					14.2196	11.6354					11.0611	12.7039					12.7093	14.7274					19.0749	21.6348					21.9622	10.5124					26.7676	18.8525					19.3211	14.7533					12.2083	10.5981
20.1961	16.9436					12.7104	11.6119					11.1171	12.8292					13.8737	15.5353					18.0343	22.4579					21.5044	11.0727					28.5777	18.5508					19.2941	15.1442					12.1492	10.1942
20.0417	17.103					12.3155	10.9797					11.9466	12.7005					13.9106	16.0465					16.5089	22.7264					18.7987	10.8902					27.0642	18.0397					18.9101	13.9935					12.323	10.2706
21.0416	17.7097					12.7642	11.0457					11.2426	12.6005					12.9046	15.3451					15.9725	22.3975					20.7752	11.1368					27.4815	19.6192					17.8626	13.1586					11.9397	10.3528
20.2179	18.9984					13.311	11.4104					11.3016	12.8162					13.0727	15.2428					17.3059	20.8909					19.4709	11.0823					27.6846	18.3247					17.0835	13.5314					12.1489	10.0587
18.0512	19.0701					13.4665	12.1394					11.5539	12.1608					13.4173	14.0189					16.3487	21.0116					19.1903	11.1513					27.9115	18.7503					16.5847	13.689					12.3154	10.015
18.095	18.752					13.7037	12.3691					11.5079	11.9482					12.4449	15.0676					18.4749	22.2663					20.5336	10.558					25.2497	17.0957					18.2411	13.7366					11.928	10.0022
17.9417	16.0979					13.4311	12.7904					11.6439	12.3421					12.8521	14.8907					19.1418	23.5213					22.794	10.8333					26.8752	17.6712					17.1606	14.2662					12.462	10.4656
19.5713	16.9973					12.5711	13.1965					11.4823	12.5363					12.6706	15.9315					18.6009	24.3411					20.635	10.7423					27.9048	16.9932					17.3235	13.7931					12.2441	10.232
17.3295	17.2106					11.8999	12.4787					11.2937	11.5616					12.9573	17.4361					20.2858	24.6923					22.0994	10.8139					28.163	17.2446					18.0314	14.7904					12.6691	9.9531
16.8745	15.8895					12.528	12.5379					11.9262	11.4649					13.4399	17.1485					19.927	22.9995					23.8803	10.7851					28.8965	16.2785					17.0957	15.8374					12.3331	10.0301
16.8473	17.2802					12.2489	13.7191					11.2698	11.166					13.6192	14.9015					19.5888	23.7927					25.6987	11.2205					28.0072	15.4266					18.9004	14.6802					11.4946	10.0188
15.7548	18.0058					12.5404	12.9641					11.0629	11.3579					14.3406	15.2998					17.3551	21.9567					24.4381	11.2307					24.4922	14.7623					19.3191	15.2994					11.7488	10.5024
15.2469	18.0281					12.4432	13.4055					10.7284	10.9632					13.8118	16.9419					18.5075	22.8861					23.5372	10.8341					26.4697	14.9531					17.7091	16.2364					12.6611	10.2993
16.5636	17.796					12.6302	12.8944					11.1039	11.1446					14.689	18.3072					17.928	21.8807					21.4465	11.1712					26.9466	16.5925					17.7109	16.9091					12.3306	9.9146
15.6055	17.1671					13.6332	11.876					11.2455	11.0473					14.7181	17.1413					17.9202	22.1023					20.3024	10.7003					25.6794	17.1703					18.3944	17.7527					11.7119	9.9815
15.2982	17.573					12.7641	13.5137					11.2206	11.3074					15.6885	17.3418					16.2473	21.7183					19.9398	10.6684					28.8934	16.2493					18.5989	16.5121					11.3233	9.8021
16.0303	17.1954					12.1848	12.7482					11.7193	11.1153					16.6544	15.4739					17.57	20.7344					19.4978	10.7419					27.4255	14.9154					16.983	17.5931					11.2126	9.7312
15.929	15.1925					11.6204	14.1207					12.0494	11.1326					15.2907	14.1344					16.6734	22.5224					18.9127	10.7443					27.8068	15.9019					17.3169	17.8656					10.7684	9.9571
16.8501	14.7914					11.7953	12.7354					12.6812	11.0355					14.2117	13.8359					19.8078	21.6091					19.3777	10.6804					23.1216	16.3368					16.7258	18.3767					11.1906	9.7758
16.5035	15.3558					11.4472	12.4225					12.0715	10.9915					13.2138	13.6168					21.2794	22.7028					18.2753	10.9988					25.0373	15.4192					19.8116	17.5049					12.3896	9.8432
16.235	14.6045					11.6141	12.5218					11.9882	11.24					14.2669	12.6335					20.08	25.435					19.9369	11.4435					24.3011	16.5915					20.9706	18.907					12.0294	9.9521
17.136	13.3142					11.6349	13.8064					12.9376	11.9067					13.8727	12.2407					17.8814	23.0321					24.4525	11.1189					20.2371	17.1347					22.1244	18.7039					12.2525	9.8269
17.1708	13.6014					11.5954	13.3768					13.2293	11.7386					14.0035	11.5052					19.5537	22.3362					25.1527	11.079					19.3763	15.227					21.7909	18.6433					12.3832	9.6991
17.5251	13.5018					11.7474	12.7816					13.5912	11.608					14.8974	12.0699					18.5925	22.0919					22.9776	11.0144					20.3282	15.0191					22.5382	18.4371					12.6314	9.754
18.5565	13.5101					11.8551	12.7667					14.4321	11.7449					13.3515	12.4354					21.0472	21.9855					24.851	11.4508					16.9906	15.3858					22.1512	19.8055					12.8118	9.733
18.4099	13.8365					11.6489	12.2782					14.5899	11.679					13.2958	12.5254					19.2603	20.9143					24.7081	11.0804					19.5183	14.8744					17.4447	19.3154					13.2809	9.7485
18.4359	13.6429					11.3083	12.1138					13.5647	11.6912					12.1323	13.193					20.9154	20.0036					24.4749	11.2579					18.7804	14.5017					16.7831	19.4598					13.5728	9.9495
18.4094	12.5511					11.6145	12.8221					14.3128	12.0549					11.8236	12.799					19.9069	19.1589					23.9814	11.1214					20.1675	13.0773					16.1138	18.3186					13.0471	9.9424
18.4513	12.9858					11.4538	12.7517					14.1823	12.1769					12.306	11.9051					21.8586	17.081					26.1781	11.5691					19.2389	13.8527					15.2338	19.1842					12.3737	9.9714
17.2195	12.9718					11.4959	11.8476					14.5039	11.9385					11.2819	12.4306					18.8082	17.9013					24.3402	11.3618					19.3365	13.0843					15.2804	18.6701					12.9807	9.8437
16.9746	13.1285					11.1175	12.3538					15.574	11.9104					11.9955	12.5444					21.0909	18.6936					23.0596	11.6588					17.6105	12.5382					16.1849	17.5782					12.0168	9.8629
16.3054	13.4959					11.3692	12.8003					12.8962	12.8355					11.7675	12.3071					20.5264	16.2507					20.4882	11.2897					17.2707	14.1083					15.4053	16.2104					12.0747	9.9141
14.6909	13.3211					11.5242	12.405					13.856	12.5844					11.5198	12.137					19.6789	15.796					21.9671	11.3317					18.1961	15.6198					15.0675	16.2551					11.7381	9.9846
15.7529	13.5373					11.3516	12.1965					15.2759	11.9312					11.7651	12.5306					19.2006	15.192					20.7928	11.2052					16.5002	13.8485					14.108	16.5966					12.5692	10.0785
13.9654	13.533					11.4684	13.1228					14.4295	11.6557					12.2143	11.6319					16.4556	17.1538					19.6116	11.5533					16.3886	13.8923					14.386	17.1938					13.3183	10.2752
14.5873	13.1543					11.3311	14.2172					15.1004	11.8565					12.5188	12.1525					16.1971	15.5942					18.1092	11.2722					13.8945	14.0717					14.3542	17.1763					13.1727	10.0829
15.0902	13.1133					11.3423	14.0403					14.4459	12.6376					12.0621	12.3988					15.0667	17.266					17.1227	11.013					12.8554	13.6086					13.5888	18.4068					12.0118	10.7527
16.3018	13.1815					11.6554	14.0183					15.0224	12.7154					11.4024	12.1854					13.9895	17.054					15.867	11.4744					13.1699	14.2889					12.5306	18.9253					12.6128	10.2323
16.1158	13.0959					10.9615	14.1718					15.0465	12.0006					11.3315	11.6691					15.0153	16.96					18.8948	11.643					14.1335	14.0708					12.6155	18.3021					12.3908	9.9883
17.0384	13.5408					11.3234	14.0164					15.5331	11.9226					11.1471	12.8365					17.1895	16.3752					19.8217	11.5236					15.4481	13.0533					13.0366	17.8738					11.7502	9.7412
17.7201	13.1597					11.5504	13.7757					15.8319	12.1003					11.4267	12.7836					17.4765	16.2541					20.7497	11.7879					16.015	12.9264					13.1892	17.0392					12.4733	9.4663
17.6967	13.0545					11.6798	14.5648					15.806	12.2481					11.3961	12.8461					16.7618	16.7956					20.4036	11.871					14.8891	13.3145					13.8744	16.5634					12.1344	10.0348
20.281	12.828					11.9085	13.5389					15.4922	12.0051					11.2716	12.682					16.4621	15.2453					21.039	11.736					13.0254	13.2224					13.1244	16.329					11.4913	9.8215
19.715	13.382					12.1576	13.5007					16.0866	11.8691					12.0133	12.7918					15.9145	14.8564					21.2857	11.9763					13.668	13.6463					13.5423	15.2757					11.3987	9.9284
18.1517	13.7593					11.9534	14.7646					16.697	11.6599					11.7894	12.4152					14.4574	14.7715					21.9793	11.7514					13.8088	13.8364					12.4734	15.3879					11.9315	9.747
17.2823	13.0581					12.1346	15.5962					15.0371	12.1343					11.1344	12.683					15.6373	15.8515					22.8558	12.0029					15.2724	13.3435					12.6727	16.7074					11.3239	9.7717
17.9093	13					11.4673	14.0592					16.2816	11.6353					11.5364	13.0062					15.0747	17.9453					21.961	11.359					15.8082	13.8615					13.2644	17.1358					10.8915	10.0589
16.569	13.1804					11.7507	13.8671					16.0359	11.5389					11.0389	13.5858					15.6048	17.6304					18.9023	11.9221					17.632	13.8141					12.9269	16.5811					11.4859	9.5448
16.0233	13.1394					12.4114	13.1227					15.7797	11.6504					10.8335	12.5691					15.6474	19.2006					20.2708	12.2053					17.25	13.777					12.1011	16.9242					11.267	9.5782
16.8225	13.7945					12.461	13.4062					14.705	12.0712					10.9833	13.7379					14.7987	18.7079					23.2158	11.5911					18.5811	13.3024					13.4627	15.2615					11.3027	9.6448
15.7433	13.4604					12.3793	13.7253					14.4507	11.8474					11.0732	13.4977					14.8143	17.849					22.7523	11.7456					20.6765	13.9396					13.3133	16.2355					12.1483	9.7755
17.3392	13.8604					11.9075	14.2431					14.2538	11.4633					11.3514	13.1286					12.9742	15.8385					23.0906	12.3538					18.4146	13.8376					11.9371	17.6241					11.8347	10.0405
17.6298	13.5302					12.083	13.0111					16.1597	11.9013					11.1784	12.527					13.0652	17.6978					23.2459	11.6435					21.112	13.4893					12.8589	17.5393					12.053	9.9131
16.5322	13.1214					12.9266	13.4505					17.8553	11.7133					10.5797	12.1611					12.321	17.2738					25.3555	11.6814					20.4796	12.8295					13	18.5187					12.4217	9.6187
16.9972	13.14					13.6725	13.3235					15.7272	11.7055					10.7021	13.0315					13.399	15.7871					23.6448	11.2154					19.8532	13.4337					12.7956	18.2178					11.6037	9.9494
15.0985	12.9311					12.513	13.9311					16.9615	11.7044					10.6156	12.6875					12.7596	14.9073					22.0209	11.6409					21.588	13.3149					13.0112	17.8504					11.8062	9.8462
16.2155	13.0639					12.1437	14.3782					15.8982	11.875					10.7463	12.2606					12.1644	14.1706					22.0022	11.639					21.8356	12.9789					11.9818	17.9262					11.6595	10.1482
15.7231	12.828					11.0185	14.413					15.9591	11.7401					10.8093	13.4433					13.0184	15.6347					24.0166	11.5613					21.8187	13.3008					11.6735	18.3144					12.6854	10.0254
16.3916	12.5628					11.4708	15.9305					18.2272	12.1538					11.2074	13.0895					13.6841	14.021					24.9572	11.3967					21.8842	12.8559					11.5757	18.1891					12.2692	10.3463
15.4816	12.746					11.9535	14.7269					17.8926	11.7063					11.8824	12.845					15.0916	15.5279					26.0315	11.3688					22.8774	12.9339					11.8313	17.9613					12.7364	9.9975
15.8102	12.4893					12.1457	15.8328					17.7377	11.7471					11.8524	12.9781					16.8562	18.7725					25.7549	12.1635					22.4592	12.4146					12.3127	17.6613					12.1774	9.7737
16.5665	13.4116					11.1446	13.7381					18.8781	11.8337					12.148	12.9413					17.2889	21.1593					25.2863	13.3108					21.9673	12.9978					11.7821	17.9868					11.9457	9.7533
15.3913	12.9537					13.1234	14.7884					20.5761	11.6072					12.5345	14.0682					17.6789	22.495					24.7258	12.7219					21.9492	13.3367					12.0118	17.8057					12.2807	9.6967
13.4279	12.9244					11.6825	15.2722					19.5217	11.7455					11.813	13.5884					15.7678	23.7783					21.8104	12.0089					22.1242	13.0949					12.2861	18.5272					12.3094	9.6971
14.4024	12.919					11.8468	15.0116					18.7267	11.7809					11.9191	13.9174					18.1059	21.2587					20.6532	12.0289					22.2921	13.0921					13.1608	17.6643					12.1694	10.0314
16.3259	12.8797					11.4979	16.2671					18.1488	11.6086					11.792	12.7031					19.6584	23.563					19.179	11.9287					20.7312	12.9661					12.8101	18.2904					11.9214	10.031
15.8431	12.7949					11.4721	15.4067					17.9755	11.5818					11.9088	13.1542					19.8345	21.7033					19.6351	12.5256					19.2643	13.3721					12.7559	17.9678					12.1604	10.0907
16.8165	13.0194					11.3661	16.2079					19.8109	11.721					11.4769	12.5186					18.452	22.9198					19.7734	13.0501					18.5182	13.2677					12.8798	17.5774					11.3919	10.0488
17.2533	12.4989					11.5872	16.2917					20.2588	11.2788					11.4462	13.1395					17.015	25.592					20.0371	12.278					17.8758	13.7724					12.5473	17.3727					11.0615	9.7166
15.4459	12.4643					11.3971	16.4348					21.1135	11.4016					11.1087	13.6683					14.8471	23.8859					18.5954	12.8784					17.6471	13.0627					12.7483	17.568					11.5594	10.0183
16.5606	12.6054					11.5061	16.5702					20.772	11.3638					11.0075	13.1796					15.2422	24.3486					19.4336	13.9788					18.5862	12.7425					12.7776	16.9832					11.9799	9.8506
16.6889	12.3021					11.1323	16.0331					19.8998	11.457					11.0077	12.4959					14.7864	22.3397					21.3105	12.6933					18.4661	13.3046					13.4537	16.5431					11.9946	10.0585
15.2587	12.7255					11.1124	15.675					18.5363	11.4836					10.6494	12.383					15.5742	24.1299					22.4718	12.8845					17.2261	12.9443					13.4477	16.1723					13.3623	9.998
15.9624	12.7767					12.0351	16.536					18.7801	11.573					10.154	12.671					15.7489	23.9473					20.9859	12.8049					17.4441	12.4443					13.4193	16.2585					13.1883	10.0078
15.3599	12.3084					12.2685	15.7366					18.4745	11.7184					10.3875	12.6519					16.7398	20.5281					22.4918	13.7531					16.5054	12.0211					12.7965	15.643					13.4009	9.8663
15.9871	13.0663					11.6898	13.9602					19.0753	12.2059					10.8296	12.3714					18.9667	19.4031					23.465	13.2723					14.7932	12.9858					13.0533	16.3411					13.7821	10.3319
14.6049	12.3278					11.2679	15.0375					19.4604	12.6049					10.8786	11.2978					17.2828	20.9909					22.1867	13.6325					15.5558	12.3451					12.8656	15.8964					12.9951	10.1858
14.6852	12.9146					11.3637	13.9567					20.272	12.4915					10.8385	11.474					17.5759	22.1539					22.9461	14.0879					15.269	12.4871					13.1732	16.7791					12.8546	10.1709
13.8556	12.6751					11.302	14.709					19.6864	11.793					10.4997	11.5326					17.2432	23.1152					21.4989	13.876					14.8308	12.5486					13.267	15.8094					13.6375	10.0004
13.6667	12.6163					10.724	14.0814					19.4518	11.5023					10.8858	11.7521					16.8118	22.6018					20.9411	13.8674					14.7628	13.1389					12.738	16.6847					13.6581	10.0928
14.3756	13.1489					10.6681	14.4646					20.1303	11.8571					11.4485	11.9825					19.2365	19.8945					22.6504	13.1505					13.5891	12.6453					13.0503	16.8374					13.562	10.2163
13.6909	12.6791					10.9743	15.2222					17.4733	12.1688					11.5378	11.6143					17.8992	19.9424					24.2072	13.5285					14.7046	12.1873					12.1102	17.0901					13.3758	10.0892
14.0394	12.7354					11.1478	15.4254					17.4722	11.6885					11.1305	11.3701					19.5007	19.5526					23.1456	12.8552					14.9319	12.9379					12.0913	16.3165					12.4236	10.0847
14.2475	12.8708					10.8236	14.8526					22.2809	11.9287					11.8474	11.8977					18.0117	18.1009					24.036	13.1308					16.1895	12.8853					12.1006	16.3313					12.5763	10.0585
14.9414	13.5604					11.9484	15.0122					20.2931	11.8121					11.3085	11.5593					17.6926	17.636					21.8651	13.3542					16.3956	12.8159					12.1888	16.491					12.9701	10.6592
14.4109	13.0869					11.9742	16.1324					21.9837	12.0704					11.0639	11.7831					18.8961	17.8252					21.0118	13.3622					15.8468	13.4081					12.2432	16.1989					12.5608	10.7853
13.6572	12.965					11.7557	15.1125					21.7134	12.2954					11.1378	11.9726					17.5182	17.7726					23.1179	13.2975					16.6685	13.942					12.699	16.1048					11.4059	10.9844
13.4435	13.0022					11.7319	15.4596					21.4689	11.6876					11.1464	12.7111					18.568	16.8071					22.7725	13.691					16.183	15.0941					13.0545	15.6343					12.4069	10.7709
12.5714	13.2907					12.3683	14.4083					21.0366	11.8766					11.1835	12.4411					18.4922	14.2587					21.8028	13.6771					17.3867	16.0144					12.4188	16.3506					12.5446	10.2593
12.4292	13.3611					12.0993	14.8903					21.7289	11.6525					11.1937	12.2068					19.3342	14.8265					17.7751	13.8337					16.8465	17.3513					13.5247	15.2479					12.1173	11.0246
12.1778	13.3849					11.7455	15.2203					23.9409	11.7504					11.1668	13.0461					19.4104	15.2028					16.98	12.5753					16.4487	17.6436					14.5616	15.2523					12.3462	10.9678
12.2142	13.3834					11.5984	14.2789					22.0026	11.5239					11.1063	12.5072					17.4822	16.0888					18.0027	13.5075					16.6166	16.972					14.3875	16.081					12.1599	10.4569
12.3481	13.0219					11.9813	15.2218					21.5672	11.4591					10.801	13.0177					17.0496	15.7137					22.8318	12.8166					18.0918	16.14					14.8169	15.7293					12.2168	10.1738
13.0581	12.6931					11.1095	14.3646					17.6734	12.166					11.1568	12.5416					17.1345	14.8341					23.1151	13.4088					17.4779	16.1033					13.4936	15.331					11.2443	10.02
12.5046	12.8328					11.8441	14.7642					19.9788	11.7741					10.7985	12.4737					16.9951	16.5063					23.1969	13.1833					16.9877	17.0382					13.2305	15.5308					12.284	10.4351
14.7694	13.0755					11.8345	13.9662					18.8308	11.591					11.1204	13.4322					16.7549	16.7428					20.4872	13.2494					17.1856	15.253					13.4956	15.4058					12.7305	10.2971
14.8904	12.8043					11.9402	14.2992					19.1586	11.2725					11.1911	14.3088					17.8218	15.7937					20.3403	13.4622					16.1707	14.368					12.2774	15.3013					12.9491	10.318
14.6177	13.0334					11.8298	12.7357					18.1063	11.2298					11.2886	13.6536					17.8419	15.1625					20.8999	13.395					16.8942	14.6788					12.8408	15.1054					12.2687	10.4622
14.4803	13.3747					11.6266	12.935					18.4014	11.1899					11.3077	13.3575					16.2286	14.7924					20.8981	12.8257					16.4359	14.995					12.8312	15.7883					12.9022	10.2625
13.8948	12.4567					11.8636	12.07					21.6542	11.7941					11.2523	13.4394					15.0584	17.5081					20.1372	12.5711					15.9925	16.3943					12.6089	15.1551					12.8824	10.2798
13.9491	13.1501					12.5427	12.9652					21.5075	11.5704					11.5357	14.8471					15.8312	17.5492					18.7088	12.754					15.7377	17.2776					12.681	15.1237					12.9554	10.5835
12.9722	13.0428					13.0253	12.0354					22.4687	12.0287					11.5648	15.5319					16.5952	16.7817					19.3426	12.8573					17.0097	16.2216					13.7498	15.2885					12.5664	10.0204
12.8956	13.0797					11.8286	12.5922					24.5261	11.9314					11.3315	16.6556					15.6626	17.6641					20.5462	12.631					16.011	18.0561					14.3618	15.5454					13.0259	10.1576
13.3847	12.7847					11.8731	13.2889					23.1674	11.5057					11.1653	16.6382					14.9224	15.6194					20.9224	12.8792					16.9218	17.3263					14.4294	14.7498					12.7922	9.9267
14.0536	12.594					11.6063	13.299					23.1922	11.7591					11.4413	16.0602					16.7215	17.038					20.723	12.3757					16.7252	17.3262					13.5844	14.7367					12.5047	9.9928
14.0416	12.6495					12.3041	12.9797					21.3148	11.7606					11.4266	15.8828					16.2569	17.2314					21.0321	12.7408					17.2026	17.111					14.2662	15.9119					12.3349	9.907
14.0454	12.4119					14.3039	13.3159					21.5526	11.8166					11.5382	17.1182					16.6383	15.9526					21.6064	12.4838					16.7473	17.668					14.0874	15.5616					11.9155	10.0709
14.2035	12.2522					14.4928	13.3173					21.59	11.9202					11.2273	18.2964					15.7522	15.463					18.9306	12.5366					17.2167	20.2586					13.9486	15.9669					13.4265	10.4972
14.0848	12.1904					14.0804	12.8086					19.9798	11.5354					11.2557	17.2728					17.9171	15.432					18.8165	12.8237					17.3687	19.9104					13.5297	16.0136					12.3046	9.7711
12.9983	12.4939					13.5455	12.2358					19.4724	11.6954					11.3682	17.9133					17.0636	14.5316					18.8922	13.6696					16.2177	19.9483					14.1269	16.7229					13.121	9.7372
14.3682	12.9436					12.9948	12.2514					17.4306	11.4884					11.2655	17.9378					18.5116	15.8739					20.2685	12.7514					15.9889	16.9986					13.8308	15.522					12.835	9.9247
13.3795	12.429					14.1554	12.358					16.5139	11.9111					11.8179	17.5164					19.1809	17.045					21.3999	12.9497					16.4144	18.9233					13.5256	16.4252					13.0423	9.527
12.9768	12.4273					14.4643	11.9194					16.6877	11.5071					11.955	15.3344					17.4672	19.5917					22.5836	13.2575					16.9761	17.3005					13.6304	16.0104					11.9482	9.7086
13.8621	12.9818					15.1629	11.6411					17.6393	11.7167					11.8325	16.7936					16.3444	16.5851					21.0529	12.6977					16.3228	16.0958					13.3976	16.2807					12.0232	9.5117
12.9922	13.2496					15.5032	11.5875					18.6827	11.3151					11.0919	14.6333					18.1426	17.8995					20.4214	12.631					17.8004	20.6267					13.4009	17.0568					11.7927	9.5307
14.0307	13.112					14.5875	11.8169					21.5334	12.2554					10.3971	14.9585					17.4444	17.282					20.1904	13.0748					15.9814	21.0786					13.5611	17.3103					11.6816	9.4995
12.8743	12.8945					13.692	11.8761					20.9691	11.7806					11.4314	16.3566					17.2249	16.9701					21.8486	13.1231					17.4	22.4387					12.8559	16.0159					12.1383	9.7064
12.8048	12.7711					15.396	13.0137					25.7412	11.3202					11.7479	16.1559					17.1824	15.8468					24.0142	12.5023					16.5281	19.6295					12.9155	15.4597					11.7772	10.0278
13.645	12.44					13.7915	13.6171					24.9079	10.9804					11.5565	17.0423					16.8513	15.7202					23.2075	13.1497					15.5765	22.1176					12.5881	15.9955					12.1763	9.5488
12.9632	12.9576					13.8011	12.8309					26.0891	10.8687					11.5586	16.4692					17.909	17.9781					21.8221	12.6452					14.6644	21.1759					12.9934	15.5473					11.942	9.5062
14.2102	12.473					13.8704	12.4917					26.1434	11.4161					11.6176	15.9884					17.3824	18.7546					20.5231	11.842					15.6912	20.2679					13.9001	15.8044					12.0992	9.8409
14.3396	12.306					13.6614	13.2994					25.6903	11.3918					11.5924	14.5304					15.6807	21.2382					19.914	11.3459					15.4889	18.1062					13.3321	15.5488					12.3072	9.9005
15.0257	12.4017					13.9618	13.3588					25.3938	11.4885					11.5245	14.8731					17.0059	20.3689					20.8276	12.3961					15.5671	20.4773					13.752	15.5738					11.8044	10.3417
15.8673	12.7124					12.936	12.634					30.546	11.4589					11.7948	14.6449					14.8925	19.2547					19.4276	12.1954					15.9321	19.1133					13.3754	15.246					13.2741	9.4797
15.9689	12.4525					13.8346	11.8929					28.0196	11.3853					10.917	12.9094					14.766	20.8535					20.6756	12.2402					15.5661	18.7797					13.6388	15.3745					11.9545	9.7541
15.9117	12.5754					12.891	11.2914					23.8613	11.4192					11.1385	12.5985					14.6356	20.5587					20.1744	12.5511					15.2545	17.9802					12.7631	16.0471					11.5724	9.7353
15.9334	12.5158					12.7453	11.8953					22.2871	11.4515					10.8125	12.9468					14.3806	21.8846					19.8166	12.5607					14.9024	18.6019					14.2382	15.4063					11.8026	9.3969
15.82	12.7612					11.4464	11.125					25.0859	11.2215					11.1746	13.517					15.1546	20.5247					20.5475	12.7825					14.4907	19.694					13.9319	14.8221					12.6261	9.479
14.8646	12.144					11.4519	11.0711					22.5505	11.3739					11.2346	12.5676					15.9576	17.1719					19.7901	13.1196					14.4104	18.4693					14.6296	14.5409					12.5669	9.3991
14.2625	12.2744					11.4591	11.2905					24.2327	11.3745					11.4266	12.1526					15.1973	19.932					21.3867	12.1353					14.5061	17.5536					14.5941	15.1591					12.0585	9.6255
13.9006	12.0478					11.3901	11.1852					22.9626	11.4947					11.5514	11.8638					17.4328	21.3896					21.6853	13.1365					14.959	16.8197					14.6355	16.8698					11.4973	9.3203
13.6471	12.3145					11.5397	11.944					21.4954	11.2694					11.9794	12.1266					18.1409	19.7477					20.2856	13.2291					14.9515	15.5936					13.7138	17.9307					10.88	9.5773
14.7557	11.7718					11.7056	12.1725					20.027	11.5151					11.3433	11.5974					16.824	20.5157					18.9596	12.7664					13.9907	17.196					12.8675	18.0805					11.6597	9.5238
14.6891	12.1268					12.3146	12.8316					16.8235	11.2808					11.5485	11.612					18.8401	18.8945					21.7605	12.4091					13.5309	18.8474					13.5759	17.0164					10.7971	9.421
15.0892	12.0487					12.4882	13.7907					17.0854	11.4662					12.1273	12.3955					18.8194	19.2752					22.666	12.8768					15.6572	18.592					13.1053	16.8919					11.2001	9.3848
15.1404	11.7639					12.3507	12.5663					17.7057	11.5433					11.7134	12.5137					19.5915	19.4627					23.9201	12.5709					14.9329	17.1095					13.193	15.6731					11.9222	9.8465
14.9428	11.6863					11.9748	12.4502					20.3926	11.5584					11.8212	12.6049					19.6502	20.5782					23.1118	12.8204					14.3268	16.8059					12.2617	15.7103					12.0039	10.0326
14.7554	11.7298					11.3549	13.4662					19.1449	12.5431					11.5561	13.3429					19.7112	20.1381					22.0211	13.4647					13.8134	17.5339					12.7634	16.3372					11.5576	10.1921
15.5731	11.63					12.4977	14.5526					17.821	12.3736					11.7096	13.2848					19.8504	18.0874					21.7714	12.4076					13.3781	16.5801					12.729	16.7044					11.6363	10.6546
16.0966	11.9009					12.1073	13.5857					21.0886	11.5992					11.5372	14.1734					19.5542	18.2196					22.0679	12.7891					13.9515	17.9235					12.4682	16.5161					11.3075	9.8787
15.0462	11.5782					13.7694	13.7486					20.0148	11.8669					11.6021	14.3768					16.9468	20.9959					24.2639	12.5938					13.46	17.4946					12.3752	15.6501					12.0633	9.9673
15.8491	11.4313					15.591	13.8416					21.8632	12.1496					11.5955	13.021					17.0995	17.9309					22.7952	12.6346					13.952	19.3023					12.3588	16.0189					11.7356	9.7458
15.6495	11.7295					16.1002	14.3961					22.9426	11.3647					11.823	12.7976					15.6349	19.7175					22.5601	12.528					13.6275	20.9643					12.6658	17.4341					11.8655	9.9967
15.5174	11.8601					16.2182	13.8393					21.0895	12.014					11.7936	12.4137					16.9864	17.2022					24.9247	13.208					12.8789	19.5219					12.2091	17.1806					11.3478	10.0855
15.7637	12.4654					14.9827	13.1898					19.919	12.2877					12.5521	12.6334					16.654	21.524					22.2835	13.3737					13.0588	23.6719					12.7034	17.2038					12.1713	11.1914
15.511	12.7742					13.7302	13.5239					21.3059	11.7911					12.8972	12.6555					18.1554	21.6575					20.2486	13.8556					12.92	25.2893					12.2022	16.367					12.2538	10.2612
15.8961	12.834					14.0319	14.326					23.0726	11.9392					12.6627	13.1875					15.7979	20.1448					19.1982	13.0097					12.2651	22.6315					12.137	14.9278					11.6394	10.3456
14.8868	12.9442					13.0434	14.5669					22.9037	11.5941					12.5149	13.3871					17.2995	22.2871					21.2872	12.7103					12.6426	23.049					12.1757	15.5457					12.4111	10.1995
16.139	12.7512					13.2301	13.2879					22.4222	11.2609					12.1457	12.9664					18.8334	22.3645					20.8599	13.0425					12.5406	24.8868					12.6365	14.9129					11.2837	10.5331
16.2803	11.9349					12.8941	13.4148					22.4502	11.1637					12.0473	12.9558					19.1664	19.1646					21.8692	13.4612					13.1441	25.3027					12.2598	15.7308					11.2139	10.7464
15.6577	12.5267					12.6068	13.2007					21.3689	11.4553					11.7273	13.9193					17.2869	19.8793					22.2007	13.4118					14.2222	24.6964					12.4149	16.2228					11.3248	11.0323
15.9876	13.1097					12.6323	13.7964					22.8994	11.2725					12.2173	13.3962					16.0358	19.632					23.6789	13.4363					13.1704	25.2729					12.2262	17.0055					11.8748	11.0436
16.4367	13.1026					12.6925	13.6849					24.4362	11.2246					12.3256	13.0269					15.6033	20.8737					24.4565	13.911					13.8123	23.7586					11.5102	15.8832					12.9097	10.7489
15.3543	12.4731					12.5735	13.7078					21.4794	11.1223					12.37	13.1278					16.8624	22.022					22.7586	13.3492					12.9915	25.8021					12.2364	15.9381					11.0486	10.506
15.4266	13.308					13.0965	13.5687					19.8096	11.4074					14.0018	13.4411					15.3866	22.3515					23.6158	13.9379					13.0042	28.2397					12.0058	15.0817					11.5713	11.0878
17.5555	12.9887					13.4651	13.3787					20.2158	11.347					14.1564	13.4663					13.2071	20.0078					21.4938	13.7854					13.9292	30.7319					12.4145	14.8699					11.1609	11.1047
16.4104	12.9254					14.3816	13.8303					19.0522	11.3093					14.8033	13.667					14.1476	22.0126					23.3411	13.0244					12.5396	29.3216					12.6856	14.6277					11.4413	10.1499
16.3039	12.776					15.3604	15.1824					18.8234	11.2404					15.1689	14.0633					14.4317	25.49					24.4085	14.9778					12.8369	27.9645					12.7745	14.4859					11.5567	10.2891
16.181	13.0951					14.8394	14.4106					19.1649	12.0863					14.5284	14.09					13.3181	19.5628					25.1057	14.2927					13.3049	28.7017					12.7799	15.2835					12.2325	10.5746
16.0718	13.1627					13.5578	14.1708					18.5648	11.939					17.1956	13.8134					14.6149	19.1496					26.6031	14.1793					13.7283	25.5665					12.8637	16.667					11.5749	10.484
15.1369	12.7299					13.5386	14.3315					16.5347	11.3537					15.193	14.1835					15.9134	18.2484					25.5906	14.028					14.0046	20.919					12.65	15.2681					12.1238	10.2736
15.959	12.5736					14.4448	14.7957					17.1234	11.4367					16.2723	13.2567					15.8795	18.2533					24.9146	13.4616					14.7915	22.4355					12.4109	15.8616					11.7891	10.287
15.5116	13.4458					14.07	14.4093					15.495	11.3878					16.5333	13.3711					17.2911	19.0895					23.6505	14.0952					14.8823	23.8959					13.0741	15.604					11.6747	10.4118
15.9928	13.2216					13.2446	14.1934					15.5927	11.6741					15.8928	13.979					15.3289	19.089					23.7701	13.3919					15.2311	22.0911					13.8071	15.5757					10.7246	10.3429
15.6182	12.8957					13.2418	14.7191					16.1335	11.9627					16.9156	14.3383					16.4507	20.3556					26.4559	13.4917					14.7166	20.4576					13.057	15.7475					10.7631	10.6779
16.4565	12.8259					14.0606	15.6678					16.3178	11.5517					13.9261	15.7219					18.0498	19.3384					26.7656	14.1137					14.939	19.2152					13.9989	14.5422					10.7658	10.4196
15.5031	13.2174					15.1119	16.1972					15.4594	11.7512					15.106	15.6063					16.6794	18.3891					25.7099	14.4715					14.917	22.3433					13.9803	14.7059					11.8467	10.2549
14.9751	12.9914					16.1345	15.4467					15.6374	11.5124					16.5294	15.646					16.3542	20.2631					26.6791	14.3518					14.6842	22.3298					14.5365	15.623					12.6548	10.285
15.3345	13.3306					16.0398	15.1037					16.4697	11.1726					17.2301	14.8246					15.4948	20.5406					26.7793	13.9457					14.9695	19.291					15.8126	16.8511					13.2519	10.3796
13.9672	13.424					17.1	13.8184					16.0633	11.0956					18.2641	14.5761					13.8019	19.3551					26.2235	14.8814					14.8664	21.3519					15.606	17.4418					13.1442	10.3005
14.3431	12.7098					16.1296	14.1754					16.0925	11.2227					16.8473	14.633					14.3215	20.6623					27.3231	13.8464					14.0468	20.6494					15.4851	16.1746					12.8671	10.1469
15.384	12.8245					14.4522	13.5848					15.9924	11.5672					16.0339	13.7148					13.1261	18.286					24.3561	13.2586					13.8004	21.0262					15.5939	15.7379					12.8151	9.9875
14.4062	12.9958					14.5257	13.4615					15.576	11.2128					17.2878	14.5183					13.8111	19.9441					21.8195	13.6938					14.4603	24.3908					15.7579	17.4797					13.1253	10.4541
13.984	13.3942					15.8332	13.5259					16.5315	11.3358					15.1212	14.587					12.9919	18.821					24.0033	13.7863					13.9406	23.5096					14.0593	15.4395					14.7123	10.5742
14.4464	13.9576					14.7816	13.6362					15.989	11.4804					13.7197	14.4393					14.0359	17.793					26.7834	14.3595					13.653	24.4464					14.4771	15.6322					13.7728	10.9303
13.3666	14.2352					15.7925	13.78					16.4896	11.9186					12.3757	14.5027					14.3384	16.7475					26.081	13.7048					14.6309	24.5687					16.0718	15.2577					12.6212	11.2507
13.5427	13.4789					15.0235	13.75					17.263	11.6704					13.5134	14.5296					14.2281	17.0109					27.6184	13.4805					14.6079	25.9396					16.2838	15.3784					12.8617	10.7778
15.6376	14.163					14.6354	12.7445					16.0376	12.1166					13.0999	14.227					13.2335	16.5763					25.9508	12.5355					14.6557	25.4625					15.9402	14.7054					11.915	11.5765
14.1673	12.974					14.4592	14.5093					15.526	11.8339					12.1518	12.6617					13.4054	17.1829					27.3888	13.4132					13.842	23.5161					15.2986	14.0441					11.9154	11.3616
14.6973	13.0717					13.2719	12.4764					15.4928	11.6064					12.3209	12.8226					15.4309	19.2718					25.813	12.8295					14.562	20.1647					15.7139	14.9135					13.4092	11.2818
14.803	13.2042					13.7903	12.9324					15.0728	11.898					11.9462	12.6633					15.8864	20.746					24.6511	12.0354					14.2489	21.9388					15.6061	15.0178					12.9298	10.8134
15.7313	12.8745					13.542	12.3348					14.0991	11.6655					12.0252	12.8453					15.1145	17.9341					23.9105	12.0161					14.6983	21.0705					14.9021	14.9995					12.9762	11.8498
15.0272	12.9463					13.1188	13.4221					13.9101	11.7445					12.7867	12.3538					15.8725	19.133					25.5706	12.1382					15.2914	21.3239					15.2127	14.5471					12.8745	10.6633
15.1017	12.9901					12.002	13.4712					14.2322	11.5238					13.927	12.4937					15.9579	18.9986					25.3103	11.9585					15.3853	21.5417					16.0891	14.1927					12.0301	11.0844
16.0663	13.006					12.6912	12.4314					13.979	11.439					13.3051	12.7778					15.0821	17.9441					23.3077	12.3476					14.8114	18.8389					15.6494	13.5844					12.5579	10.5937
16.4378	12.3636					12.3723	12.5634					14.3834	11.6375					15.0747	12.7948					13.4667	18.3623					22.7161	13.0819					15.07	19.4741					14.868	13.3256					13.8829	10.8742
16.9763	12.2161					12.4952	12.7675					14.7816	11.9468					13.3882	13.255					13.9711	19.11					24.3897	12.4041					15.0087	20.2531					14.7428	14.495					14.2603	10.6532
14.0148	12.6241					12.4549	12.5736					15.0859	11.7209					14.611	12.6069					14.2027	20.3979					24.5586	12.1402					14.7534	21.5328					16.0221	14.5615					13.5039	10.4648
13.8825	12.8361					11.4728	12.6446					15.0304	11.9934					13.2294	13.4877					14.0151	20.7605					24.6002	12.0197					14.3231	22.2334					16.4779	13.5203					14.3763	10.5695
13.9396	13.0179					12.3488	12.5169					14.2569	11.8765					12.803	12.7416					13.6685	19.3126					25.5489	11.9695					14.7815	20.9438					15.3445	14.3643					12.7166	10.4763
13.8085	12.8685					11.6434	12.8885					15.1427	11.7219					12.0705	13.7952					13.8599	19.2401					25.3567	11.9024					14.1003	20.7982					15.9831	14.1412					14.1088	10.852
13.2744	12.7433					11.7338	11.8437					14.6193	12.1727					12.4284	13.1742					14.5977	18.219					25.2504	12.3536					15.0931	21.3411					17.4378	13.4385					13.9636	10.8502
12.8705	12.6411					11.9973	12.3952					14.6764	12.5096					12.9946	12.9964					13.9218	18.601					23.2577	12.2255					15.747	21.995					18.2972	13.3158					13.26	10.8414
14.2524	12.5379					11.7009	12.1626					16.1059	12.1395					12.5213	12.789					14.6972	18.5684					24.0415	12.3807					14.8993	23.9061					20.0301	14.1996					14.4307	10.5353
14.0222	12.4386					11.6693	12.666					15.6386	12.2105					12.7988	12.2562					14.3151	18.9214					24.3219	12.3968					14.9975	21.9208					17.8989	13.882					12.6571	10.8513
13.6677	12.3142					11.1254	13.2035					15.6265	11.7177					12.3986	12.7204					14.8254	20.489					23.4471	11.9925					14.36	22.3973					17.1009	12.4754					13.607	11.5783
15.0534	12.3876					11.7713	12.952					15.5291	11.7258					12.7216	12.661					14.8511	19.9958					22.7995	11.9168					14.5495	20.276					16.2443	12.4546					11.8561	11.3969
14.9013	12.3886					11.4795	13.5313					15.1699	12.4049					12.7626	12.8051					14.9043	23.9879					22.5119	11.5278					15.3757	19.2359					14.8156	12.7626					11.4991	11.0069
14.7495	12.9389					11.5944	13.2583					14.6091	11.6839					13.3744	12.3925					15.6753	24.1057					22.8374	12.0459					14.8117	20.402					15.8408	13.2229					11.6985	11.2649
13.9611	13.3256					11.4682	12.8685					15.0048	11.8645					13.9226	12.1845					15.1153	23.43					22.8074	11.9332					15.1913	17.9461					16.0521	13.5031					11.0464	11.0362
14.9506	13.0982					10.8649	13.2878					14.6527	11.5226					13.1279	11.3821					14.8708	22.7433					22.1242	11.8873					15.2511	18.3561					15.9768	12.401					11.4031	11.0275
14.8498	12.855					11.1471	12.768					13.8698	11.4939					13.0544	12.0599					15.2054	23.409					20.7383	11.4822					14.8076	16.3418					16.742	12.8381					11.3971	11.0023
14.9365	12.6022					10.82	13.0021					14.9473	11.3458					12.5875	12.3444					15.2732	23.242					20.9355	11.8566					15.0968	17.155					16.8253	12.4332					11.1729	10.7796
15.3258	13.1941					10.9975	13.1435					15.3202	11.5498					14.9726	12.3225					15.6876	21.5829					21.6459	11.696					14.5134	16.0637					16.487	12.2862					11.2849	10.7773
15.2432	14.1604					11.2486	13.0929					15.0736	11.3637					12.9671	12.1278					15.3671	23.0125					21.301	12.0458					15.0891	16.4378					17.1856	12.4915					11.6313	11.3887
16.1293	13.1445					11.6876	12.7586					15.7963	11.2632					13.802	11.9646					15.6014	20.6796					23.3432	12.0783					15.0116	17.1341					17.7941	12.4445					12.0697	11.2712
16.9917	12.2776					11.4572	12.8142					16.1671	11.3913					12.5719	12.7379					16.471	19.2924					24.3314	12.6865					15.1254	17.3671					19.08	12.2611					10.829	11.0276
15.2614	13.039					12.0628	12.9877					16.5626	11.4056					13.8431	12.4719					16.3438	21.2499					27.5462	12.3881					14.7017	20.3162					17.7034	12.5462					10.7229	11.0669
14.69	13.0267					11.675	12.7649					16.4477	11.6257					15.03	12.3358					15.3596	21.7437					26.5174	12.3896					14.5125	21.0732					17.4915	12.5931					10.9452	10.9332
13.8944	13.1163					11.4073	12.9902					18.1209	11.3615					12.7293	11.8466					16.3612	22.0059					27.8582	12.2378					14.835	21.4286					17.3755	12.3855					11.2135	11.2038
13.9849	13.7033					11.4437	13.055					18.3293	11.7257					12.2185	12.6275					16.3347	21.3471					28.5133	11.7933					14.8176	18.8864					16.205	12.2699					11.1571	10.9241
13.717	13.6805					11.9087	12.9352					18.3303	11.2432					13.6161	12.6085					15.1598	23.9565					30.0862	11.9563					15.6227	17.165					15.9393	12.2624					10.6302	10.8331
13.9649	12.7355					11.9259	13.3838					18.7512	10.9933					12.2037	12.5395					14.9621	22.5707					30.5287	11.4796					15.1806	18.9901					16.0473	12.4234					10.8446	10.6566
14.0272	12.5841					11.561	14.244					15.7594	10.8639					11.5405	12.7182					14.7035	21.1169					27.469	11.1964					14.8495	17.6598					16.4431	12.8223					11.0535	10.619
14.7824	12.3002					11.6592	13.4461					14.9012	11.0403					11.753	13.1105					15.6561	19.2301					27.7413	11.157					15.6261	18.4492					15.575	12.7689					11.1147	10.3371
13.3998	12.335					11.5941	13.8487					15.4194	11.1711					11.8978	13.4111					15.0882	17.8655					27.3468	11.7803					14.6824	18.1005					15.7795	13.1762					11.4059	10.5308
14.4852	12.1737					11.2513	13.3054					17.4916	11.2362					11.8254	13.251					13.9293	20.3044					28.8181	12.6002					15.4293	19.0363					14.5576	12.9318					11.522	10.8798
14.2281	12.0555					11.4566	13.4804					14.4591	10.9564					11.2389	12.9873					14.8844	22.2987					28.2935	13.5205					14.7873	18.4937					14.5166	13.0066					11.6709	10.6655
14.8574	12.2136					11.1802	12.8571					14.5652	10.9693					11.4154	12.7487					14.7378	23.4013					27.8874	13.0637					14.5635	19.3894					13.7655	13.0485					11.5325	11.3026
14.6456	12.2343					11.5588	12.9334					13.179	11.077					11.5629	12.9326					13.9477	20.5854					28.1978	13.4972					14.9024	16.9721					14.3932	13.3269					11.7829	11.4526
14.4997	11.8914					11.4229	12.8378					15.4576	11.6077					11.3916	12.646					15.0717	20.6864					27.4817	12.7961					14.8865	15.0995					15.6578	13.0521					11.7255	11.6004
14.2956	12.1444					11.6826	13.1787					17.0163	11.2569					11.143	12.1765					14.358	20.7739					28.4727	11.5767					14.0785	14.5157					17.2697	12.8228					13.8736	10.8947
14.5384	11.8487					11.313	12.8163					20.1873	11.7342					11.5981	11.9528					14.6809	20.6349					29.2218	11.3433					15.0435	16.641					15.934	12.813					13.7524	11.6978
13.7481	11.9528					11.7917	13.1735					19.546	11.4331					11.9317	12.4208					13.8974	22.4307					27.8962	11.7301					14.7363	14.5651					15.505	12.7445					12.4099	11.6183
14.1769	11.951					11.9178	13.46					18.7638	11.2511					11.9521	12.0965					14.1914	20.2088					26.3298	12.3748					14.5418	13.9796					14.9408	12.7437					12.2669	11.2028
14.2779	11.6519					11.6441	13.7032					18.7752	11.0458					12.1014	12.0448					13.6762	19.2255					28.7394	12.3922					14.071	14.4775					16.0601	13.3301					12.4958	11.3026
14.8678	12.2288					11.6759	13.653					18.0907	11.2606					11.1877	11.8624					13.3468	19.7903					31.4474	11.8249					14.1108	13.261					16.2401	13.1177					12.0309	10.9674
13.44	11.9393					11.586	13.1867					17.0938	11.1558					10.9703	12.1067					13.9406	19.062					31.2684	11.8849					13.191	13.3706					15.6518	12.726					12.9405	11.1929
12.5111	11.5419					11.7868	11.9002					16.1923	11.0757					11.6958	12.1094					13.8511	18.4688					28.3457	12.3749					13.9283	14.8512					16.4018	12.7147					12.4121	10.4851
12.2947	11.7023					11.7849	12.19					15.6157	10.9244					11.5976	12.2131					14.8381	17.3989					28.5349	13.147					12.9621	14.0493					15.4486	12.1744					12.5987	11.2096
12.5996	11.7648					11.7319	13.0266					15.7835	11.0179					11.1791	12.2297					13.7624	16.7275					27.0662	11.9009					12.1562	12.7144					15.5509	12.5704					12.4246	10.7673
12.768	11.5668					11.2311	12.9431					15.5859	11.3464					11.4018	12.1039					14.1621	16.9197					24.6815	11.822					14.0294	12.2927					15.8902	13.6499					13.9052	10.1113
13.1141	11.5129					11.3769	12.4798					16.5226	11.3819					11.8602	12.2139					14.9674	15.1257					26.3643	11.5767					14.3318	12.271					16.0518	13.2484					14.3197	10.9329
13.0629	11.6474					11.6169	12.1803					16.2458	10.7715					11.4544	12.3431					14.0245	15.5965					25.6826	11.418					14.1101	12.1428					15.5965	12.8775					14.5093	11.3875
12.4596	11.4428					11.187	11.7775					15.9422	11.5169					11.3051	11.8495					14.0867	13.9103					24.3139	12.1414					14.323	11.9581					16.2547	13.4443					14.2619	11.2562
13.1645	11.2928					11.1193	12.5881					14.9377	11.1405					11.3219	11.5622					12.9833	13.4316					22.8213	12.6836					14.8604	11.9313					15.5441	13.5664					15.6487	11.1818
12.4379	11.4816					11.553	12.109					14.0045	11.2861					11.3896	11.3909					12.71	13.2991					23.5549	12.1473					14.6592	12.3713					16.7396	13.3842					14.1885	11.2516
13.3025	11.3147					11.9558	12.6626					14.1329	11.3319					11.6894	11.6127					12.3193	13.4691					23.6671	11.8159					14.8334	12.0874					17.1325	13.4884					13.9754	11.6691
14.4514	11.639					12.6366	12.7878					16.8182	10.8343					12.0317	11.8116					13.2693	14.0867					23.889	11.9855					14.7075	11.5576					16.9994	13.2038					13.042	10.9135
15.2013	11.4866					12.3912	12.6218					14.9113	10.9076					11.9452	11.7992					13.1242	14.7943					23.4087	12.221					14.344	11.605					14.848	13.4042					13.2866	11.0078
14.5739	11.8327					11.5792	12.5972					15.1013	10.9505					11.3927	12.6599					12.4386	15.6462					24.556	13.0978					14.4956	12.1906					15.3311	13.5174					14.463	10.6578
14.3035	11.7483					11.7424	12.416					15.8369	11.0976					11.4721	12.8321					13.5593	17.197					22.0533	13.1352					14.6317	12.1186					16.269	13.5102					14.8549	10.8604
14.6392	11.451					11.3494	12.478					15.2077	11.2325					11.2957	12.3214					14.1169	16.0368					23.4397	13.4001					14.6508	12.2345					16.7643	13.2493					15.9287	10.7016
14.1968	11.4376					12.1695	12.0603					13.4123	11.1472					11.3892	12.3955					13.8813	16.3787					22.1419	13.3493					14.1592	12.5214					17.7405	13.3319					13.4087	11.0819
13.6548	11.6311					11.6923	11.6069					12.7296	11.032					11.4376	12.5425					13.2612	14.679					23.0703	13.2478					14.3483	12.8413					16.6329	13.1167					11.6299	10.7914
14.1264	11.4258					13.2553	11.4348					14.169	11.1265					11.2802	11.7622					12.8035	16.3657					25.5148	13.2291					13.5276	12.2253					16.99	12.774					11.8407	10.3964
14.2891	11.5765					14.748	11.3409					13.4201	11.1191					12.0516	11.3328					12.2654	15.6128					23.5858	13.0819					13.3413	12.326					16.149	13.1742					11.6561	10.4753
14.0292	11.5553					14.5808	12.0745					13.1496	11.3757					12.2924	12.0738					13.3296	15.9672					22.9611	13.12					13.3693	12.5307					14.8717	13.1008					11.3293	9.7704
13.9837	11.51					14.5774	11.7379					12.9142	11.7219					13.0184	12.2619					12.8648	14.3972					23.2917	13.5988					13.0364	12.0883					16.0905	13.8208					13.2276	10.1075
14.7407	11.5569					13.6462	11.6148					12.2169	11.4979					12.0566	12.5237					12.6544	15.8112					23.3429	13.3333					13.4367	12.1342					16.3407	12.9573					14.2983	9.7891
14.4835	11.6334					13.056	12.0862					12.8884	11.2488					12.7156	12.8732					11.922	15.646					22.7102	13.9417					12.8806	12.6194					17.3108	13.4188					14.698	9.9195
14.4206	11.9274					15.1487	12.0413					11.1171	11.4649					12.261	13.4658					11.3035	15.5784					22.746	13.8494					12.8644	12.5941					17.4895	13.8928					15.395	10.074
14.6434	11.7512					15.4006	11.5842					11.3801	11.1925					12.1172	13.6402					11.831	14.7761					22.5834	13.6435					13.3348	12.5383					17.2236	13.6907					15.4717	10.1235
14.1804	11.723					15.7319	11.9933					11.2229	11.6609					12.0699	13.0303					12.6583	14.1993					22.5223	13.2124					12.7915	12.1757					18.0497	13.5032					14.8838	10.0684
13.5444	11.5932					17.1342	12.3298					11.2991	11.0815					11.9901	12.5564					12.5983	13.6048					21.1101	13.5085					13.2971	12.6334					15.8306	13.1438					15.2169	10.0398
13.5029	11.6024					17.7826	13.1121					11.7065	11.1689					13.2261	12.8744					12.9198	13.0807					22.8952	13.5682					13.8903	12.9114					18.3305	12.6417					14.8306	10.0592
12.7893	11.6574					16.589	12.0067					11.7415	11.3744					14.2872	12.1889					14.2002	14.1273					22.6663	14.0587					13.3955	13.2626					18.902	13.7734					16.2866	10.2138
13.2103	11.6994					16.6725	11.9912					11.1563	11.167					15.5538	12.408					13.8798	14.6446					23.3524	13.8279					14.9865	12.2414					19.4257	12.9457					14.105	10.4106
13.8871	11.6459					16.4093	11.7206					11.1916	11.3869					13.3718	11.9687					13.6725	15.1448					24.4835	13.6195					14.3571	12.1223					18.286	13.26					14.1744	10.3449
13.9852	11.5248					17.2335	11.7651					11.5985	11.1923					15.3506	11.9346					14.7368	16.1808					23.1689	13.4652					13.2279	11.9855					21.5564	13.2574					15.3426	10.5624
13.0867	11.3536					18.4951	11.5181					13.5025	11.2812					14.0318	11.671					14.0586	16.2871					24.2093	13.8777					13.3239	12.0154					21.3006	13.374					14.796	11.401
13.6565	11.653					19.9615	12.0803					13.9851	11.456					14.8	11.4762					14.2423	14.6537					24.0662	13.7966					13.7626	11.6126					21.1592	13.2983					13.6064	11.8447
12.8896	11.5933					20.3438	12.0055					13.1524	11.3294					16.3431	11.1187					14.5566	15.3123					25.7827	13.7383					13.8424	11.7386					18.6242	14.2814					12.2584	11.4694
12.9689	11.6386					16.934	12.0382					13.0505	11.9003					15.3065	11.1468					12.8712	13.8343					24.779	13.2299					14.0418	11.7204					18.7089	16.6608					11.8207	10.7125
13.457	11.6577					19.045	12.5617					12.7643	11.9053					15.1978	11.0829					13.2765	13.4133					22.7207	12.8213					13.1521	12.0898					18.5835	17.712					11.5179	10.7974
12.9271	11.8806					21.3653	12.6862					11.9906	11.9296					18.8818	10.8152					12.3912	14.2907					22.4696	12.4574					13.3894	12.4728					19.8461	16.9012					12.4827	10.6199
13.0736	11.9608					19.6425	12.2101					12.7203	12.2023					20.0317	10.7756					12.0962	13.6795					21.3221	12.0768					13.4	12.5531					18.2924	17.4405					12.6648	11.1059
13.9087	11.5355					17.7016	12.6423					12.4594	12.5951					17.7531	10.9187					11.3482	14.4251					19.909	11.7269					13.0742	13.1889					17.1261	16.3926					15.601	10.9805
13.1031	11.4845					18.7926	12.9144					12.7601	12.6009					18.9681	10.6593					12.4522	13.0089					21.0282	12.0467					14.7489	12.7422					16.3566	19.0404					16.0124	11.2413
13.1406	11.4071					16.3054	12.5258					12.3461	12.5661					19.2965	10.8968					12.1193	12.4249					18.928	11.8246					14.0481	13.2373					17.4894	18.6623					15.3521	11.5358
13.5324	11.6823					16.748	12.001					14.3439	12.452					18.1193	11.0284					12.0554	12.5578					19.9665	12.4624					15.9207	13.6146					18.2632	20.2116					14.3475	10.879
13.6679	11.1499					18.3894	11.737					13.623	12.1316					20.9754	11.2609					11.3651	12.3766					21.1677	11.5766					14.4548	13.7587					17.3631	19.2605					13.6196	10.2457
13.8675	11.4559					19.6024	11.7234					13.6725	12.4521					17.0023	11.0441					11.739	12.3985					20.5641	11.6117					14.8882	14.6083					19.0623	18.95					14.5488	10.76
14.0412	11.3789					17.8886	11.8911					13.9539	12.1804					16.0417	11.1482					11.9066	12.3567					20.2308	11.44					14.5649	13.7491					18.5801	18.7094					15.5455	10.6354
13.6977	11.5923					18.214	11.502					13.6048	12.5263					17.4376	11.6337					12.063	12.1582					22.52	11.8029					12.8202	13.3464					18.6768	19.165					15.7389	10.4275
14.0036	11.3331					17.3868	11.5493					14.2562	12.187					16.0554	11.363					12.1931	12.1554					20.7045	11.4408					14.0415	13.7797					17.2278	18.5716					14.1212	10.4635
13.7486	11.1524					17.4984	11.5981					14.3345	12.3667					16.8052	11.7044					11.4469	11.8231					19.8923	11.7838					14.1633	13.5576					17.5014	18.2676					11.5655	10.7316
13.8888	11.3623					16.8025	11.6193					13.6277	12.3816					14.1991	11.5919					11.3572	11.8795					20.5436	11.0426					13.519	12.552					18.602	16.1753					12.7298	10.768
13.9061	11.4873					15.5598	11.5313					14.8685	12.229					14.3493	11.4363					11.7358	12.4636					19.0909	11.2611					14.1438	13.3586					17.5622	15.9227					11.8486	10.3733
14.0906	11.242					15.465	11.4667					14.9358	12.5169					13.4756	11.0903					11.2991	12.0347					20.7319	11.5963					14.9983	13.2255					15.5654	15.6966					11.685	10.583
13.5275	11.2041					15.3661	11.5549					14.5089	12.262					12.879	11.1412					11.2876	12.2583					17.995	12.2927					13.1861	13.592					15.9426	15.3275					13.0518	11.2025
13.3401	11.2692					15.3749	11.369					14.2579	12.0263					11.8583	11.2871					11.4911	12.2348					20.539	11.7656					12.9782	15.4929					14.5021	14.9406					11.3332	10.5669
13.8779	11.4905					16.2326	11.5478					15.1203	12.3281					12.1046	10.9889					11.4773	11.9931					18.1755	11.4558					12.6508	14.6672					15.7761	15.0186					10.7085	9.6741
13.3425	11.7654					14.3711	11.6726					16.4691	12.3099					12.4783	11.2427					11.6628	12.092					17.3389	10.7205					12.9814	15.2516					17.389	15.4241					11.7783	9.997
13.3062	11.5643					13.6684	11.1257					17.6829	11.919					12.2561	11.5873					12.0972	11.8205					17.5266	10.7904					12.6799	13.4216					14.5715	14.8044					11.5582	9.9155
12.9418	11.575					15.4245	11.0674					17.0378	11.9949					12.4057	11.6495					11.3506	12.2819					20.7753	10.6854					13.4007	14.7694					14.1966	14.4094					10.9015	9.7517
13.2192	11.8916					15.6753	11.2589					16.9929	12.1497					12.0149	11.4757					10.6598	12.9821					19.5796	11.1296					13.79	15.5881					16.3603	14.139					11.4037	9.8955
13.4031	11.8337					14.5997	10.7124					14.8639	12.4346					11.9112	11.38					11.1062	12.8995					20.9301	11.254					14.4484	15.9361					15.5297	13.4889					11.3373	10.6449
13.6424	12.0175					16.0341	10.9689					15.0108	12.3715					13.6586	11.4688					10.7133	12.4649					19.7407	11.1121					14.224	16.6479					16.4849	14.3658					10.9232	10.7785
13.5216	11.9546					19.0452	11.4077					14.1554	11.7374					14.983	12.1289					10.2636	12.4662					20.7036	11.0945					15.8474	17.7233					16.6621	13.8119					10.5902	10.0858
13.5521	11.7036					17.6359	11.4232					15.9802	12.2688					13.159	11.588					10.4072	12.9145					19.0522	11.2066					16.078	17.6371					17.1815	14.3104					11.5253	9.9539
13.8557	11.6085					14.8942	11.2908					14.7512	11.8464					13.1621	11.4023					11.2519	12.9534					18.9145	11.2833					15.7536	18.027					17.6031	13.5544					11.3595	9.701
13.633	11.2203					13.6505	11.4125					14.5823	12.583					12.3956	11.772					11.0022	12.6704					19.831	11.4531					15.5467	19.1461					17.6901	13.135					11.5189	9.9098
13.4041	11.2494					15.9861	11.3671					15.7704	12.2323					12.2566	12.2041					10.724	12.6879					19.9334	11.6064					14.2898	19.0359					18.3148	13.3123					11.7172	9.8828
13.7483	11.5395					15.1257	11.3497					17.4014	11.7885					12.3	11.7594					10.686	13.7175					20.2988	11.7177					17.7389	18.971					17.1288	13.4182					11.3101	9.7686
13.417	11.6783					15.369	11.43					16.5285	12.0632					12.1981	12.5789					10.6598	12.6312					22.3828	11.4451					17.4434	18.7812					15.7047	14.1694					12.0417	9.8361
12.8603	11.6503					13.6737	11.4563					19.5665	11.9124					13.1913	12.4174					10.4149	13.0876					23.5593	11.8577					15.3566	18.9233					15.1438	13.7994					12.8425	9.6183
13.1795	11.5739					13.1216	11.0252					21.5729	11.9334					12.6825	12.0054					10.6573	13.9609					24.0862	11.6614					13.4922	19.5007					16.3732	14.0886					12.2815	9.7355
13.1485	11.5523					13.7831	11.3188					18.4771	11.5968					12.1233	11.8876					10.6344	14.5817					23.3705	11.6111					12.6931	19.9043					16.3928	12.428					12.7404	9.8274
13.8451	11.5396					14.3906	11.2927					18.2163	12.3308					11.9345	11.7538					10.7702	13.7703					24.2578	12.2002					13.3817	19.8999					16.2287	13.6384					11.9804	9.4983
13.6408	11.6033					13.9012	11.6402					19.312	11.9359					12.3663	11.7954					11.4491	15.2858					24.9531	11.7515					12.4275	20.5148					15.7591	15.5831					11.0801	9.8661
12.7527	11.5824					13.4363	11.4483					20.4321	12.8957					12.7484	11.8435					10.74	15.2715					25.3592	11.4875					12.0143	19.8304					17.039	14.2456					10.8834	9.791
13.6157	11.1901					13.2672	11.3387					20.4791	13.182					13.3097	11.3312					10.4899	15.0046					26.063	11.066					11.9671	20.238					15.2994	14.1906					11.2187	9.5372
13.4699	11.1156					12.7531	11.2601					21.1572	12.8841					12.9352	11.8072					10.6926	13.6762					24.1278	11.2008					12.0446	19.641					15.5175	14.0035					10.9815	9.4894
13.6487	11.2373					13.0006	11.3981					21.3912	13.4876					12.0673	11.5389					10.6305	14.6229					23.2044	11.4467					12.4871	23.8887					15.8043	14.7807					11.141	9.7113
13.6172	11.2649					13.2141	11.0903					21.7664	12.5822					11.1883	11.9821					11.2787	15.4357					22.8623	11.3837					12.3579	26.7939					16.1448	13.7821					11.9962	9.5858
13.7433	11.6301					14.1125	11.2731					22.221	12.4036					12.358	11.7794					10.6423	15.0348					25.3884	11.3281					12.3657	24.5267					16.3371	15.0146					11.8004	9.6172
13.3585	11.5307					13.4066	11.4781					20.8835	12.2623					13.4517	11.4748					10.7938	14.3833					24.4053	11.844					11.9992	29.1741					16.0355	15.0936					12.0052	9.8198
13.304	11.6993					12.5218	11.4119					21.4231	12.3222					13.275	11.6653					10.861	14.313					25.1357	10.9083					11.9181	28.7335					17.0133	15.7709					12.3678	10.1621
13.6877	12.0245					13.0155	11.6885					20.9569	12.018					12.713	11.6314					10.9473	15.851					24.836	11.3706					11.7315	28.2476					17.4819	16.0225					11.672	9.4566
12.8253	11.6766					13.1518	11.8936					20.1173	12.567					13.0661	12.1023					11.1886	17.6367					26.7286	11.3186					12.0859	28.6847					15.4696	16.9758					11.9607	9.4318
12.9245	11.7139					13.4493	11.3407					21.1629	12.0122					12.6342	12.0829					11.3452	17.2544					23.3347	11.3837					11.8182	27.801					15.2088	15.1166					12.8116	9.7578
13.1951	12.0423					12.9067	11.748					18.0573	12.4616					12.1032	11.7458					10.7822	17.0068					23.5755	11.4552					11.6774	28.6559					16.5287	14.916					14.2209	10.136
13.9748	11.6733					14.3026	11.3202					17.3463	13.1037					12.1516	11.2771					10.9789	16.0244					25.2677	11.8986					11.6777	27.6293					17.7171	15.7693					12.6972	10.0723
14.3648	11.4699					15.9737	10.9139					20.2161	12.8326					13.1001	11.6578					10.2	16.5561					24.1656	11.3762					11.4026	26.2197					16.9208	15.7727					13.1304	9.9504
13.3129	11.6005					16.3762	11.2314					20.2914	12.6776					12.8286	11.7078					10.3576	17.471					20.9179	11.1827					11.4509	26.6543					18.3899	14.9192					14.8846	9.4279
13.4377	11.6021					16.9749	11.5857					21.8449	12.711					11.749	11.5491					10.2633	15.6981					21.5535	11.119					11.3904	25.8254					17.1135	14.2896					12.2956	9.6643
13.2639	11.2461					17.0824	11.4435					20.1676	12.3729					12.3136	11.3169					10.5936	14.7366					21.2123	11.7817					11.7455	25.9028					17.0568	14.2016					12.5591	9.6428
13.0956	11.5602					15.6668	11.4935					18.2376	12.4112					11.191	11.616					10.6502	16.1502					19.1554	11.9042					12.0794	27.7374					16.882	14.5098					11.2637	9.9765
13.03	11.4764					15.9462	11.048					20.2698	12.5136					11.4854	11.4979					11.0959	16.6614					20.2695	11.3614					11.6156	27.2574					17.0806	14.4601					12.1996	9.6165
12.6701	11.8301					17.1339	11.2639					16.7072	12.6077					11.98	11.942					10.724	16.5409					19.5913	11.6388					12.1593	28.3074					17.2372	13.5182					12.0142	10.0294
13.0614	11.9476					15.0291	11.3841					17.1061	12.6381					12.7915	11.7603					10.8394	17.157					18.0319	11.702					12.2993	29.9031					17.2216	13.8189					11.2992	9.6907
13.0563	11.6142					14.7237	11.0083					18.2	12.2059					12.7995	11.4488					11.3316	14.9783					16.0008	11.6903					12.3754	30.8814					16.9762	14.0286					11.2823	9.9147
13.1852	11.5474					13.9629	11.4684					20.4112	12.1389					12.7622	11.822					11.57	16.3585					16.7184	11.2581					12.3811	28.9469					16.1282	15.0323					10.9354	9.9728
13.4835	11.2565					14.0218	11.3075					20.4848	11.7004					12.3112	11.6885					11.3424	16.3492					16.987	11.0685					13.1338	28.623					17.7907	15.2923					10.9305	10.4291
13.5143	11.5214					15.2042	11.2129					19.0662	11.7992					12.0554	11.8274					11.021	15.7448					17.1674	11.0638					13.3724	29.875					17.5239	15.4158					12.0029	9.9925
13.7065	11.4689					14.1452	11.4094					19.4097	12.228					14.1112	11.6743					11.175	15.0776					16.6746	11.1263					13.7519	30.0806					16.7482	15.8213					11.232	9.985
15.0356	12.1611					13.3368	11.2599					17.4336	12.4969					13.7096	11.2627					12.07	16.3087					15.7545	10.906					14.6641	31.1159					16.0042	15.3315					12.3487	10.0561
12.7012	12.1974					12.8068	10.9764					21.4	12.1642					14.1751	11.6522					10.9409	19.3038					14.9284	11.1014					16.1505	30.9957					15.6104	16.5708					13.3163	9.9181
13.23	11.7374					13.9619	10.9692					19.8864	12.2894					14.2857	11.4444					12.0455	20.9806					16.5547	10.9228					18.1078	27.9613					15.8585	16.2862					12.7393	10.647
13.4744	12.3745					16.3498	11.1089					20.2994	12.9554					13.3074	11.8631					11.8703	20.1178					15.5372	11.0555					18.8988	27.1738					14.98	15.7044					13.0655	10.593
13.0878	11.711					18.1787	11.2737					19.2407	11.9186					12.1116	11.1177					12.6025	20.5997					15.1496	10.9326					20.0396	27.0733					15.031	16.2871					14.3316	10.1428
12.9092	12.1218					18.5694	11.0955					19.9983	11.9876					11.5182	11.2988					12.6495	21.0837					14.9233	10.4877					21.4507	26.0815					13.8733	16.7232					12.1596	10.462
13.2933	11.8261					19.1762	11.7165					19.9499	12.1202					11.8046	11.3612					12.3708	20.5067					16.2002	10.7997					20.6891	25.9626					12.871	16.484					13.9607	10.2789
13.5755	11.8208					18.0222	10.9448					19.218	12.2542					14.4768	11.6747					13.4111	20.1666					17.0556	11.1811					20.3281	28.004					12.3248	15.8891					15.5596	10.6809
13.1559	11.3931					17.3989	10.7379					18.6719	12.2966					16.1377	11.578					13.7751	19.6912					15.6661	10.9371					23.1274	29.0494					12.666	17.9548					15.1252	10.4937
12.5539	11.5505					16.0846	10.9541					19.4834	12.4101					14.1674	11.3673					11.8174	19.0368					15.4899	10.7815					20.832	29.3422					12.5453	17.401					15.1222	10.6944
13.4325	11.255					17.1018	10.8965					19.1677	12.2242					14.2762	10.9735					12.7566	21.193					15.5047	11.2934					22.9545	29.302					12.3972	15.7868					13.4579	9.8829
13.5098	11.2493					16.4563	10.5541					18.2693	12.2761					13.6848	11.2464					14.2749	22.1994					16.3421	11.2335					18.8467	30.0871					13.3706	15.3152					13.6982	10.3269
13.5621	11.2527					17.4646	11.4653					17.9218	12.1463					14.0889	11.1914					13.633	21.02					14.1747	11.0812					17.4666	29.3575					12.5606	15.438					12.3417	10.3004
12.93	12.0578					16.5198	11.6756					17.016	11.9684					16.447	11.5988					12.8444	22.5942					13.0167	11.1297					19.1381	29.2668					12.7328	14.4443					12.5989	10.3756
12.9244	11.5519					16.1199	12.8845					18.6715	12.6368					18.1887	11.7766					11.3356	20.8333					12.7378	11.2995					17.527	30.3756					12.5702	15.3301					12.1322	10.1199
13.385	11.4619					13.7374	12.0586					18.6826	12.1172					15.5927	12.2705					11.8025	20.4078					13.9238	10.5693					17.3702	28.0597					12.3048	15.2024					12.2889	9.6987
13.387	11.634					15.005	11.8614					19.7976	12.57					15.2216	11.9237					12.176	20.6068					12.71	10.528					19.9856	28.3838					12.377	16.3808					12.4712	9.8484
14.7	11.5078					15.0243	11.6249					18.5953	13.6564					14.785	12.6259					12.142	21.3001					12.9643	10.9474					18.9219	27.4039					12.1718	17.3841					12.6767	10.2713
14.2903	11.4974					13.472	11.4527					18.2995	13.0257					13.5847	12.7202					11.7916	23.6264					13.6187	10.6462					19.3595	28.0322					11.6591	17.0743					12.8191	10.1395
13.6182	11.6195					13.4741	11.0938					18.9006	13.0952					11.9869	13.1223					12.1234	20.911					13.4121	11.3926					19.722	28.8282					11.719	17.1664					12.7991	10.2006
13.5439	11.9529					13.8629	11.0637					16.1209	13.3219					12.6633	13.7					11.9059	21.4046					14.213	10.8832					18.9209	27.7754					11.6706	15.857					12.1771	10.0957
13.0855	11.4073					15.0693	11.3491					18.8564	13.026					13.6218	13.9517					11.2969	22.1754					13.6875	11.0225					19.7456	28.0453					11.6573	15.5906					12.9184	10.1515
12.9402	11.0863					17.4482	11.2778					19.4364	12.3829					14.4841	13.5498					10.9532	19.3092					13.6293	11.3584					23.8515	28.3496					11.7762	14.0465					11.8801	10.2338
13.3454	10.9601					17.499	10.3124					17.1413	12.3056					14.2026	13.603					10.7963	21.0495					14.4286	11.2831					22.0226	27.6841					11.1649	16.0039					12.5878	10.1345
13.688	11.0736					16.0711	10.3184					18.5154	12.7487					13.6539	16.4175					11.0467	21.4939					13.7578	11.3507					20.9433	28.802					11.6454	14.3992					13.7281	10.3506
13.374	11.1044					20.4702	10.3657					17.2431	12.0471					14.7252	14.6787					11.0549	22.7165					13.8796	11.7804					22.5311	28.6291					11.6045	14.359					13.0613	10.3303
13.8644	11.085					21.3044	10.0473					18.3066	11.8384					13.6735	12.9677					10.3035	23.7016					13.7823	11.7676					21.0516	29.1707					11.4115	14.4686					14.2649	10.3535
14.0611	11.4727					20.7528	9.9498					19.6907	11.549					12.3261	14.3118					10.8757	23.7662					13.6952	12.1618					23.4524	29.4211					11.3188	14.6966					14.2934	10.6153
14.4441	11.4429					18.7625	10.0865					19.2447	11.9322					12.5833	14.7543					10.8989	22.6477					14.4517	11.964					21.3031	31.6998					11.2757	15.2489					13.37	10.7149
14.7598	11.5448					19.3931	10.0509					17.9508	12.218					12.8078	14.371					10.4997	22.3365					14.8612	12.74					24.0243	30.5322					11.1484	15.2915					11.7006	10.247
14.1553	11.529					18.2688	10.2214					20.9587	12.1241					11.6142	14.9052					11.4182	21.6258					15.1497	12.5207					23.0856	30.6149					11.4613	14.8314					12.2169	10.1848
14.0913	11.5493					18.88	10.2274					19.1811	12.0525					11.7634	14.9321					11.2049	20.6771					15.0202	12.508					19.5483	30.3131					11.3465	13.9084					14.1289	10.2673
13.2778	11.2668					18.582	10.7984					20.9648	11.3348					11.724	15.1699					11.1784	20.5098					14.8349	12.1309					17.3561	30.794					11.2462	14.2244					14.8258	10.8552
12.3078	11.2061					20.9135	10.7666					21.8513	10.8005					11.1306	16.9387					11.2229	20.0625					15.2551	12.0891					15.4112	32.3433					11.3919	14.1596					14.946	10.7195
12.8834	11.1725					20.6099	10.9701					21.4288	10.9891					11.9599	16.596					11.3379	20.2677					15.0765	11.7805					15.4407	32.7503					11.325	13.4551					14.3666	10.5224
13.1441	11.4259					18.9307	10.6802					19.9085	10.7745					11.5448	15.6133					11.7125	18.5204					14.9146	12.1952					19.0271	32.057					11.2545	14.1971					13.6757	10.7329
13.3558	11.3553					18.6875	10.9917					20.3271	11.1984					11.3243	15.4676					10.9575	18.4158					14.807	11.6557					17.6638	32.8803					10.9521	14.0553					13.9434	10.6446
13.3239	11.1307					15.8294	11.7407					19.9068	11.1949					12.1688	14.3418					10.8153	19.9774					15.1125	11.9873					19.1364	31.4089					11.1973	13.7007					14.1659	10.5788
13.0868	11.1236					17.1825	12.9538					21.5637	12.192					11.3292	15.3338					11.2707	20.5945					15.8482	11.704					18.3686	31.2297					11.1009	13.5549					15.1104	10.5284
13.4382	11.1973					18.8372	13.0975					20.1141	12.674					11.4232	16.8766					11.1232	20.4475					14.7358	12.3496					18.0316	30.9076					11.0738	13.5231					14.089	10.7302
14.1846	11.2683					15.82	12.3694					20.8672	12.0778					12.855	17.2051					10.87	21.8208					17.0731	12.2546					16.1962	33.3235					11.1189	13.9266					13.8216	10.5937
13.8921	11.1536					17.9908	11.9775					19.9478	12.1529					13.1554	17.5848					10.4206	20.8526					17.1138	12.4649					17.3284	32.336					11.7301	14.7845					15.6067	10.6671
13.8855	10.8879					18.3634	11.925					20.1193	12.0586					13.1467	17.4627					10.9176	22.5242					18.9139	13.3168					18.4755	32.4712					11.3984	13.9254					14.3616	10.7546
13.9605	10.834					16.0336	11.5793					19.0289	11.9243					13.7816	17.6559					11.1807	21.7639					19.4679	13.0691					15.4432	32.4891					11.6528	13.9018					14.0074	10.857
14.0138	10.8709					15.2463	11.6222					19.6823	11.8592					13.9973	16.9327					11.1103	22.6449					20.6694	11.8368					15.345	30.8662					12.8899	13.2966					13.1833	11.2793
14.7527	10.6886					16.212	11.8381					20.659	11.6438					14.0807	15.5837					11.9038	21.6467					20.1423	11.7779					14.751	31.0159					13.4288	13.2614					15.5947	11.0541
14.1859	10.5678					16.9865	11.5288					20.3154	11.6141					14.2688	15.7117					11.9603	21.2769					19.8652	11.797					16.1694	31.4114					12.5752	13.4518					15.2952	10.9645
13.8512	10.7595					18.3808	12.2404					19.3693	11.8179					14.2722	16.9409					11.0324	22.491					19.118	11.8094					15.9256	27.7216					12.8269	13.3764					15.9751	10.2196
14.1197	10.5583					17.6829	12.3532					18.9877	11.5879					13.655	19.4709					11.2435	21.6534					18.9811	11.9246					13.9353	30.8147					11.9286	13.7058					15.7284	10.8719
14.7903	10.5637					17.2085	12.1509					18.4361	11.844					12.8474	16.775					11.3795	21.3151					20.4629	12.1126					14.6159	28.1276					12.0488	14.9711					15.464	10.9003
13.939	10.6143					15.8112	12.6716					19.1033	11.9327					12.3467	15.3112					11.5811	21.7858					19.3851	11.8831					14.2146	26.8639					12.5329	14.6648					15.015	10.7237
14.3715	10.6273					18.2988	11.8038					21.43	12.2435					12.491	15.2103					11.6277	22.947					18.6411	12.3418					13.8888	29.0693					12.0427	13.5449					14.665	11.0264
14.8474	10.7415					18.0846	11.5653					20.5744	12.4364					12.2773	15.569					10.4381	22.2724					19.2874	11.4717					13.5787	26.4306					12.469	14.6029					14.8627	10.6439
14.8976	10.9262					14.8526	12.7854					20.3863	12.3699					11.9909	14.6463					10.5319	22.011					18.8718	11.9075					12.557	25.5797					11.9254	12.4152					14.2225	10.8675
15.2893	10.9431					14.3828	12.1888					22.5267	12.3358					11.5375	16.6488					10.6188	23.2093					21.8744	11.6236					12.0731	25.8413					12.0714	12.3416					14.7158	10.5755
14.9358	10.8342					13.6713	12.0696					22.7253	12.4224					10.7998	16.1109					10.633	24.2859					18.8585	11.4732					12.0483	24.6289					12.5512	12.5632					15.3494	10.7178
15.4096	10.8807					13.344	12.6194					21.9063	11.854					11.2546	15.0516					11.404	25.0667					17.0849	12.1267					12.2325	27.5452					11.9109	13.2898					14.9297	11.2372
15.2887	10.946					12.9576	13.2148					21.0214	12.0207					12.3584	15.666					12.2419	23.1999					13.8689	12.153					12.636	28.6253					12.2592	13.2548					13.5645	11.4622
16.3538	11.2384					12.4453	12.0056					21.185	11.7113					11.8397	15.0223					12.2319	21.4652					14.6602	11.6192					11.9936	28.0246					12.2288	12.2463					13.0167	11.4844
15.7999	11.0312					12.0067	13.1771					22.413	12.0687					12.0593	15.565					11.4551	20.8359					14.2671	11.8118					12.705	26.4968					11.9352	13.3782					13.0789	11.2619
15.6319	10.9082					12.4276	13.8578					22.3905	12.2333					12.6117	15.985					10.9765	18.9016					15.0811	11.8729					12.4769	23.7294					11.6223	13.3941					12.0734	11.9644
15.285	11.0035					12.1265	13.5875					23.7766	12.0666					11.273	15.6921					11.1863	22.2713					12.9741	12.4921					12.3959	26.8731					11.5746	13.1417					11.8621	11.7994
16.571	11.047					12.0002	13.9827					21.3677	12.3662					12.1306	16.4496					11.273	21.0381					13.6845	11.3862					14.7508	26.1468					10.9635	13.1058					12.9272	12.4527
17.2326	11.0855					12.3891	14.1792					21.0371	12.2103					12.117	16.3314					11.3251	23.7122					15.5372	11.2534					15.9019	26.0503					10.9487	13.7564					13.0369	11.6806
17.3279	11.1249					12.4439	13.9132					20.3128	12.3089					11.8476	17.3871					12.1699	24.2426					14.8662	11.5741					16.1184	24.041					11.4853	13.7751					12.5643	12.0476
15.8256	11.1294					12.0527	13.1682					20.1875	12.395					12.4738	15.4277					11.9887	23.9844					15.5157	11.2144					15.3027	21.0183					11.3288	13.6069					13.4638	11.938
16.091	10.8985					11.8566	14.8249					19.6579	12.9503					11.6072	15.6051					11.2036	21.672					16.1095	10.9828					17.9991	20.3142					11.2367	14.3285					13.409	12.1745
17.4095	11.0458					12.6101	14.3697					19.4278	12.5227					12.4601	16.5927					10.8155	20.1135					15.3382	10.8333					16.6724	19.1305					11.0953	15.2906					14.3343	12.5303
17.581	11.0213					12.3248	14.4597					20.7297	12.2948					11.7457	18.149					11.0272	21.1797					15.4901	11.1471					14.7136	18.9738					11.4137	14.5438					13.9306	11.7264
15.6317	11.2506					12.1044	14.2427					18.4184	12.2243					11.181	18.533					11.1087	21.3127					15.4186	12.0983					14.7482	18.9137					11.5528	14.1544					14.2897	11.8461
16.0927	11.0352					12.1532	12.7626					20.4136	12.3906					12.4277	15.9104					11.0593	20.6646					15.572	11.6269					16.7255	20.5087					11.515	13.6057					13.2304	11.2119
16.4476	11.2216					12.5313	12.1356					17.6302	12.1938					11.6914	17.1014					10.7563	21.1815					13.5053	12.1059					16.7929	19.8917					11.5191	14.5026					13.5913	10.9364
15.486	11.4936					12.7559	12.0444					17.3312	12.1155					12.6196	16.8056					10.4011	19.5871					14.3393	12.9327					18.5931	19.2205					11.061	14.4948					13.4264	11.4384
14.8114	11.278					12.981	12.4222					18.4959	11.4304					12.4726	17.0634					11.1002	20.035					14.5014	12.7481					16.5947	16.3473					11.1793	14.4797					14.0374	12.3571
15.2771	11.4751					14.4165	12.2317					18.6166	11.9697					13.6346	16.652					11.6968	18.0694					13.2469	13.0217					15.5633	18.2296					11.1287	14.969					12.9993	10.9545
14.2722	11.8987					13.6788	12.902					20.3217	11.7643					14.8119	17.7409					12.1838	22.6967					14.5763	12.2904					15.4056	17.4639					11.2499	15.431					12.4051	10.958
14.0182	11.5375					12.8407	12.9192					22.7169	11.6823					15.8048	18.9068					12.2377	21.8535					14.6477	11.2908					15.7598	15.0892					11.3256	14.3483					13.4603	11.4377
13.5273	11.8538					14.9864	12.5707					22.4585	11.7141					15.0715	19.1035					13.0841	18.9657					14.7567	11.0443					15.6103	17.7831					11.541	14.9221					13.7735	12.3279
13.5947	11.3212					13.5912	13.0312					22.0664	12.5921					16.2204	17.6321					13.3828	19.378					14.7019	12.0526					19.3975	17.6023					11.3376	14.2609					14.1653	11.469
13.9439	11.3902					13.1321	11.9473					21.8038	12.0212					16.5166	17.2971					12.4022	19.6885					14.9936	12.6995					19.3045	15.6889					11.2679	14.7489					13.058	11.9908
14.5523	10.936					13.3013	12.2312					20.5064	12.4427					16.0105	15.3723					12.3367	20.7013					15.3532	13.8581					16.9795	14.6098					11.0929	14.0853					13.0322	11.5639
15.4111	11.0674					12.4285	12.0022					20.3511	12.0192					16.6075	18.0559					12.774	21.5978					16.2668	13.751					18.3399	17.1016					11.2729	14.435					14.2062	12.0437
14.5891	11.1952					12.4075	12.6731					21.805	12.0825					17.2824	17.4666					13.7921	20.1143					16.3408	13.0982					17.6759	14.8172					11.278	14.5879					14.5103	11.7376
15.0362	11.1967					12.1921	12.3395					20.2976	11.7236					17.1797	18.4985					13.9399	19.4368					15.4258	12.9644					17.0416	15.6156					10.9709	14.6151					14.0003	11.9703
14.9772	11.2178					12.1586	12.0573					18.9622	11.4138					19.2681	17.1715					14.4202	20.7596					15.37	13.1777					18.3285	16.5744					11.2379	14.4178					14.1688	11.1423
16.1899	11.3441					12.6197	12.772					18.0635	11.5692					18.7609	17.7499					14.455	19.8153					14.747	14.3674					17.9005	17.0926					11.3275	15.9214					14.086	11.8457
15.678	11.2256					12.914	12.8431					19.0264	11.7906					18.7941	17.2929					14.4627	21.2698					14.5265	14.3873					18.0393	20.2839					11.6992	14.2845					15.0558	11.5653
14.8952	11.1892					12.8242	13.3313					17.4716	12.2206					15.0588	17.3023					14.2768	22.4034					14.6704	13.7072					17.1948	22.8409					11.4168	14.536					14.7952	11.6328
14.8644	11.1308					12.8719	14.6538					17.401	11.9192					16.8896	16.4696					14.2292	22.3905					14.4619	14.1396					18.1227	20.3384					11.3488	14.5276					13.4823	11.6533
15.2081	11.3003					12.8501	14.753					18.9607	11.7599					18.7699	16.7893					14.3086	21.725					14.9693	15.4107					18.0048	19.13					11.7502	14.3853					14.738	11.6011
14.0639	11.4886					12.9824	15.2413					18.6167	11.6413					18.3376	17.4666					12.9254	22.4222					14.6041	13.7394					16.4861	18.8203					11.7136	14.0379					16.058	12.1128
14.0078	11.8029					13.1325	14.4078					17.5731	11.6549					17.0436	17.8285					13.6356	22.3812					16.346	13.6542					16.7772	21.1073					11.5996	14.308					16.1273	11.9072
14.1216	11.2974					14.2281	14.8129					17.8481	11.6414					18.7327	17.7704					13.8843	22.2261					15.9227	12.0685					15.7261	21.6804					11.8551	14.8332					15.4868	11.8588
13.6756	11.2936					15.5495	13.8364					20.2943	12.0601					19.6146	17.6389					13.3113	19.6776					15.7929	12.4908					15.9866	24.5878					11.6286	14.3082					15.5436	11.6899
13.8856	10.7837					15.6777	13.2824					18.7805	12.6421					19.9224	18.1133					13.4425	20.1327					16.3959	13.3186					16.8108	24.5814					11.7478	15.1775					15.5747	11.6164
14.4086	11.0236					17.7051	13.2825					16.0515	11.9447					16.4315	19.022					13.3489	20.2982					14.7013	14.1716					16.3032	25.0469					11.4275	13.9894					14.7918	11.6935
14.0745	11.5074					16.7974	13.547					17.5656	11.0937					13.9199	19.624					13.5317	18.0745					14.6072	14.1536					16.1274	23.0926					11.8454	14.831					15.5096	11.2989
13.5575	11.9393					15.1653	12.8986					18.512	11.3913					14.7894	20.1177					13.551	18.9844					16.6899	12.2614					16.4142	20.9497					11.9236	15.4196					14.8829	11.3086
13.7415	11.6598					15.7427	13.6483					20.6109	11.6018					15.6773	21.0129					13.6604	22.352					18.3716	12.5961					15.9884	21.5132					11.4914	15.6438					14.6179	10.8225
14.1367	12.1367					16.217	12.6567					22.7043	11.8859					15.3799	21.2603					13.0758	24.2177					17.3104	12.8605					17.3551	21.346					11.7354	15.0917					14.685	11.5261
14.4456	12.4725					15.9695	13.5831					22.0662	11.9334					16.5458	22.2265					14.6404	24.0625					20.5857	12.9577					19.3989	22.7692					11.6121	15.4609					12.4421	12.3185
14.0124	11.4747					16.7582	15.4984					22.1772	11.6823					15.552	19.594					13.1646	23.1944					18.3028	12.4279					19.9949	22.1049					11.6614	16.5345					12.1168	12.2672
14.3513	11.3841					14.6652	14.008					21.7907	11.8567					17.5338	19.7746					13.8252	24.7066					19.5115	12.8151					18.4816	24.4449					11.9309	17.3943					12.5002	11.6565
14.6282	11.729					15.8347	14.5539					22.7135	12.3123					16.2529	20.0843					12.3972	24.4949					22.367	13.2268					18.326	22.0095					12.0718	16.5917					11.9771	11.0235
13.4247	11.2131					17.125	15.464					21.9836	11.583					16.5026	20.7239					13.6795	22.9975					20.8623	14.4365					18.588	21.7432					11.9921	15.888					11.5928	11.5618
13.9362	11.2384					16.5091	16.1267					22.034	12.4795					18.0952	20.6122					12.2146	19.9107					22.8167	14.0293					18.6074	22.7144					11.8935	17.72					12.7528	11.227
14.1825	10.9923					15.4962	15.5894					20.9179	13.0177					15.8073	21.4388					12.8822	21.9561					22.1888	13.5816					21.5103	18.7274					11.9908	16.2998					12.4497	11.4528
15.1351	10.9893					16.5283	16.2398					20.1373	12.2989					18.0536	22.3534					12.5413	20.6585					20.407	13.3317					21.0781	18.0612					12.1562	17.229					13.4755	11.9941
15.6698	11.2791					15.825	16.4861					21.0432	12.4588					18.8435	22.5013					13.215	19.0918					23.1397	12.1309					18.7719	16.7947					11.5673	17.8405					14.3	11.8489
14.5846	11.2668					15.2603	16.6197					20.7976	12.1788					17.0597	22.3041					12.3745	21.063					22.3718	12.4705					21.3083	17.5693					11.8547	18.8711					15.6325	11.6052
14.7252	11.0361					17.5113	15.115					20.9067	12.2569					16.7045	20.8521					14.0492	23.1037					22.7383	12.5514					21.1823	17.3002					12.1101	18.0242					15.5074	12.1035
14.9908	11.4142					18.2277	14.1607					21.0701	12.798					17.8534	20.449					13.373	22.9883					22.175	13.7626					21.086	16.2698					12.5399	18.4496					14.109	11.9497
13.3111	11.0312					16.4729	14.2755					20.9659	12.1416					17.3599	19.8851					14.0292	23.2007					20.6109	13.566					22.8291	14.6925					11.5475	18.8053					14.6244	12.2826
14.8895	11.8964					18.3055	14.5738					21.7751	12.558					16.7766	19.0483					13.9697	21.6272					19.5767	14.5976					21.257	15.4547					12.1365	16.8883					15.5808	11.4249
14.6906	12.3263					18.7919	15.3813					22.72	13.3957					17.1486	19.1693					13.8003	21.3939					22.8115	14.0295					19.9918	16.5793					12.2828	17.3464					15.634	12.2978
13.967	12.0398					17.5876	15.0611					22.5623	12.9355					18.1326	18.1464					12.2542	20.5927					23.9702	14.4188					19.8428	17.1752					12.0774	17.1937					14.4065	12.5934
12.4082	12.5646					18.8804	16.0592					19.9767	13.6634					16.8641	20.5477					12.4605	20.9026					21.958	15.0058					18.9353	21.6247					11.5519	15.9276					15.1068	12.0285
11.2512	12.1604					20.8683	15.1997					20.1886	13.0769					15.9779	19.7218					12.3411	18.7217					21.8667	14.5691					16.2738	24.2122					12.2934	16.0353					14.9527	12.1516
11.2785	12.4372					18.6284	14.5895					21.6419	12.9012					14.6546	17.8889					12.7194	18.393					21.0203	14.1832					15.1654	24.2302					12.2925	18.2178					14.9879	11.9733
11.7652	12.3053					20.4607	14.8353					22.7884	13.131					15.7524	17.7811					12.3715	20.5248					18.663	13.5774					17.2239	21.9821					12.2415	18.1987					15.3901	11.9721
11.5167	12.4697					20.1799	14.2089					22.1942	12.4113					15.0431	18.5651					12.1447	21.5037					20.0331	14.411					18.5125	22.004					11.9134	17.8137					15.2096	12.2291
11.5185	11.6233					21.6805	14.7932					22.1112	12.0443					14.161	17.079					12.7749	20.4005					17.9649	15.216					18.0363	22.1973					12.0316	17.4196					15.4026	12.9212
11.2331	11.8784					20.2187	16.0967					23.2861	12.618					14.1678	18.6858					12.0855	18.9776					18.3169	13.7995					18.3563	22.2475					11.9079	16.8889					14.2135	11.7856
11.4479	11.8771					21.7111	15.9501					23.0023	11.9886					15.0414	18.7172					12.1664	17.6817					19.064	14.301					17.8652	23.383					11.697	17.2645					14.0926	11.8401
11.8896	11.5842					21.7115	14.3771					22.8552	11.7604					14.8346	19.8109					12.6811	17.9762					18.5815	14.3012					19.1025	23.4265					11.5185	17.5049					13.1733	11.1289
11.2619	11.5656					20.6391	14.1264					22.3641	11.754					15.8996	18.6897					12.1826	17.7558					17.5602	16.4552					18.1162	22.7955					11.4292	18.0634					13.7819	10.7996
11.3431	11.3515					21.7909	16.4394					23.4092	12.3594					18.0826	20.0876					12.5034	16.821					18.8137	15.5566					17.7626	25.6465					11.6539	17.4534					13.9816	11.4957
11.0407	11.9073					20.4652	17.1144					22.8205	11.5285					17.9645	19.9499					11.817	16.2484					17.0128	14.3674					15.7198	25.1472					11.8349	17.5438					14.5868	12.1834
11.0378	11.7465					21.2238	17.1813					24.1639	11.5791					19.4703	18.9807					12.2754	18.1497					15.7341	13.9796					16.3007	25.8766					11.5158	18.616					13.2526	11.5445
10.7955	11.695					20.8803	16.0404					24.8643	12.1214					19.321	19.3565					11.6107	16.9676					15.8025	15.0792					16.2429	24.3729					11.7255	17.4385					11.2822	12.1385
10.5667	12.1798					21.1007	16.3843					23.1048	12.1912					21.1382	20.616					12.7607	19.4901					16.5961	15.2821					17.099	23.835					11.9634	17.6218					11.8244	12.1428
10.6643	12.135					20.6372	16.1032					23.5689	11.4643					18.1944	21.2007					12.2756	18.5226					16.0532	14.4219					16.0158	22.9213					11.5634	17.1807					12.4619	11.7372
10.597	12.5738					21.1386	18.0589					23.1768	12.1849					19.0456	20.8296					12.3822	18.3054					16.6717	15.1422					15.8642	23.3498					11.7092	17.7736					11.6654	11.8674
10.8161	11.8828					20.9446	17.3109					23.1104	12.0046					17.5802	20.2695					13.1767	16.6611					15.7046	14.5025					16.1389	22.3223					11.5684	17.1508					12.1146	11.35
10.9305	12.113					18.503	15.9792					24.5	12.7635					18.0694	21.8341					12.6996	17.8341					15.0236	14.2939					16.4757	21.1408					12.5316	18.1025					10.6475	11.4897
10.5931	12.0355					15.6011	16.1698					23.1336	12.516					15.8736	20.5666					13.3354	19.2926					15.2439	14.7675					15.8745	21.5826					11.3747	17.1992					11.1791	11.379
10.8282	12.4512					14.068	16.1208					21.9359	11.8358					15.9362	19.86					12.7094	21.2006					15.6885	13.8225					15.7257	19.5838					12.0515	15.9142					10.7026	12.2793
10.9693	12.4717					15.2294	15.6104					20.5435	11.5356					16.9802	20.2332					12.2202	19.8967					14.3607	14.5837					16.538	17.6936					11.5346	16.2774					11.6643	11.481
10.8073	12.3786					14.0766	15.4828					20.7229	11.181					18.7452	19.9248					11.8586	16.3826					14.2384	14.5439					15.8392	20.5523					12.1422	16.5369					11.0535	11.2827
10.8179	12.468					15.4325	17.3638					21.6821	11.5932					16.8489	19.458					12.4646	16.7464					13.7451	13.9894					19.8769	18.8996					11.5491	16.5969					12.475	10.9324
10.7239	12.4934					16.5537	16.9783					22.7165	11.8606					14.5736	19.8536					11.4644	17.6623					12.6239	14.844					19.1815	16.9823					11.3048	16.398					11.311	11.6939
10.6743	11.9617					16.0221	16.4299					22.8139	11.6743					13.2486	19.5511					12.4636	15.2251					12.6732	14.4978					19.907	14.7549					10.9502	16.1962					11.1948	11.5221
10.6232	12.1695					15.7554	16.5866					21.3289	12.0415					13.8113	17.4684					11.7534	17.1465					14.0731	14.3412					19.124	17.5831					10.7361	17.4833					13.8309	11.2001
10.658	11.6842					17.8126	16.5619					22.3636	11.7622					12.6437	17.2593					11.8911	18.3216					15.1664	13.7499					20.5025	17.2617					10.7316	17.0635					13.3779	11.5551
10.7664	12.2771					18.3719	16.0975					21.7606	12.0337					12.2644	17.2531					12.0102	18.8806					14.854	12.9902					20.77	18.5869					10.9199	16.6407					12.4986	11.2028
10.8018	11.795					18.7013	15.348					21.3637	12.3006					12.4848	16.7923					12.2992	20.7429					15.1481	13.1376					18.6643	18.4967					10.9208	15.6612					11.3829	11.5265
10.5465	11.9386					19.7165	14.4767					21.4014	12.0292					11.4111	15.9896					12.2489	19.0122					16.1233	12.3458					19.5495	19.4539					10.8122	16.0086					10.8643	11.9113
10.3757	12.0958					19.3602	15.4013					20.7358	11.9397					11.3719	13.8271					11.6017	19.5076					14.7427	11.884					18.8974	19.1141					10.9904	16.4952					12.3535	13.2361
10.4905	11.9405					15.3574	15.6773					21.0662	11.9256					11.3292	13.7826					12.0003	21.2926					14.3694	11.4914					18.8885	19.2844					11.0811	16.6181					12.1325	13.1005
10.4973	11.6597					17.3449	14.693					21.2191	11.6236					10.9965	13.4023					11.9512	19.2873					13.5927	11.4328					19.0537	20.5858					11.2775	16.1912					13.2547	11.9117
10.5584	11.8905					18.2369	13.5578					21.3719	12.0836					11.296	12.5487					12.4036	20.4919					14.4218	12.3587					17.8753	20.5077					11.3095	17.4369					14.2087	11.9836
10.4475	12.2775					16.3734	12.5574					21.2577	12.1738					11.0185	12.197					11.4323	19.9323					13.0308	12.4					19.4748	19.3567					11.2949	16.0625					13.1113	12.0981
10.569	12.1786					18.3932	12.4849					20.7784	12.3103					11.5642	11.7957					11.9824	21.1362					13.2681	12.2891					19.7278	16.8854					11.2646	15.0953					11.7525	11.6581
10.3036	12.6398					19.6942	13.5501					23.3325	13.3144					11.5824	11.8641					12.5853	21.0767					12.9685	12.2515					17.406	18.6038					10.8563	15.5636					12.1943	12.426
10.501	12.0705					19.5006	12.3833					21.7104	11.9906					11.8275	12.1711					13.3003	22.0689					12.82	12.8829					17.7021	19.1323					11.0753	15.3312					11.68	12.9351
10.4212	11.6926					18.7959	11.7352					20.4343	13.138					12.1665	12.2336					11.2865	22.4046					12.0854	12.7094					16.2907	19.1721					10.975	16.0388					11.3525	12.2858
10.5232	12.1909					19.3662	10.8392					19.9522	12.695					12.7866	12.0231					12.464	18.8092					13.0729	13.2636					14.3124	22.1069					11.1286	15.2678					11.7918	13.1281
10.3267	12.4869					19.5245	11.3294					17.9789	13.0321					12.6036	12.0123					13.3108	21.0963					13.7477	12.8642					14.6668	20.2841					10.848	16.5026					12.604	12.0346
10.5696	11.7441					21.718	11.6427					18.2495	12.3619					11.9578	12.2658					13.4968	23.5932					14.5152	12.7339					14.5195	18.3999					10.7641	17.703					11.4934	13.103
10.7316	11.9219					21.8071	11.6263					18.0801	12.8304					11.7367	12.5372					12.8886	22.4592					14.5542	12.852					15.8537	18.728					10.7029	17.8501					12.1949	12.7347
10.6189	11.9915					21.2219	12.4485					18.3776	12.7071					12.5185	12.0046					12.9515	22.9395					13.3206	12.6468					15.2298	20.6437					10.4834	16.857					12.4348	12.4152
10.5099	12.0547					21.9966	15.2609					18.5511	12.4542					12.185	12.2054					13.1628	20.7778					12.6323	12.1112					17.6487	21.214					10.6361	16.8985					14.1321	11.5038
10.6995	12.1107					22.2164	14.4785					18.751	12.8838					12.4545	12.2095					12.0122	21.7774					12.3984	11.9523					17.2602	20.4499					10.7673	16.7724					12.199	12.2137
10.6777	12.2989					22.5453	16.2705					17.8591	12.3235					12.247	11.915					11.7387	22.9771					13.0174	11.4832					17.6362	21.1749					10.6459	16.6486					12.8576	11.8177
10.7	11.9815					18.7334	16.4631					16.8756	12.7742					11.837	12.3131					12.4814	22.7051					11.8578	11.2908					17.9024	19.8085					10.7053	15.8633					13.2775	12.1348
10.8115	12.7603					19.1089	17.6959					14.2452	12.5309					11.7749	12.0369					11.6703	22.2233					12.3857	11.4765					15.727	18.3708					10.265	15.511					12.265	11.9454
10.8345	13.1767					18.1053	16.5436					14.3928	12.4796					11.6973	11.7391					11.5238	24.8205					13.047	11.6089					16.1766	19.7836					10.5333	14.8901					13.465	11.8255
11.0745	12.9479					17.8385	17.7435					15.0974	11.8719					11.7368	11.9929					11.3022	25.7876					12.7022	11.0861					15.9526	20.3256					10.9496	16.41					12.621	11.6041
10.7715	13.1852					18.3201	17.7181					17.9322	11.5301					11.4831	12.0609					12.5775	26.3008					12.1776	11.1441					17.0393	20.0677					11.1774	15.9866					11.9916	12.6515
10.9647	13.2052					20.1497	16.6844					20.9678	11.7066					12.2981	12.7975					13.4073	23.9345					13.088	11.2156					16.6704	19.2954					11.0936	14.2213					11.4246	12.5657
12.0291	12.7829					17.6695	16.7791					21.2642	11.6284					12.3393	12.0172					12.8517	21.7329					14.6343	10.9999					17.3985	18.9245					11.0544	15.7605					10.9542	12.3488
12.3687	12.6926					17.6542	16.3077					20.4486	11.9075					12.7827	12.1283					13.0607	23.4863					15.0571	11.1912					13.7612	20.4405					10.6532	15.3756					10.162	12.5339
12.6057	12.8281					19.7365	16.3128					19.9752	12.0639					13.5409	12.4521					13.3697	23.6148					14.5459	11.0378					14.1757	23.3579					11.2458	15.8803					10.5993	11.9519
11.9364	12.336					18.9399	15.5909					21.1245	12.339					12.9913	11.7851					13.712	21.2789					13.5122	11.3359					16.0384	24.2931					11.365	15.971					10.5171	12.3646
12.8604	12.3883					21.2594	15.8929					21.665	12.701					12.7843	12.4734					12.8001	21.8544					13.9748	11.358					16.2607	23.0054					11.1133	17.3043					11.4438	11.6822
13.0797	12.5564					19.1632	14.8555					18.7705	12.8962					12.5941	12.5104					13.8529	21.8681					13.0406	11.5178					14.755	24.1047					10.9424	17.4923					11.7759	11.3859
12.2218	12.2664					16.0463	15.9741					19.0604	12.6452					11.9277	12.9734					11.8789	24.3609					14.5877	11.4914					14.6096	25.0068					10.8511	19.2801					12.2968	11.7713
12.5096	12.8535					16.9262	15.8659					20.5647	12.3506					12.9621	12.5387					12.1638	22.7954					15.2475	11.2151					14.8871	25.5066					11.0411	18.2018					14.5469	11.9203
11.471	12.9459					16.1475	16.4437					22.0353	12.2285					13.7567	12.995					12.0464	23.6883					15.5254	11.4514					14.2195	23.3181					11.364	16.9552					12.3518	12.4292
12.0281	12.9169					18.2087	14.5822					18.6242	12.2564					11.6109	12.8116					12.8065	24.046					15.2233	11.6366					15.0932	26.874					11.1274	14.4157					12.2114	11.9912
11.6752	12.7783					16.5202	15.3353					20.1811	12.8359					13.585	12.18					12.7458	25.8185					13.8368	11.3228					13.8386	25.9629					11.2482	14.7096					12.2129	11.1906
11.3903	12.7302					16.2405	15.5536					21.2889	12.6401					14.2173	13.073					11.9039	24.8729					14.8485	11.6574					13.9713	25.1857					10.9319	14.7637					13.4638	12.2715
11.4211	12.6515					16.1378	13.1523					22.3472	12.8154					16.1989	12.8329					12.2581	25.7395					14.9788	11.4303					12.1998	24.8536					11.0841	14.8968					14.5798	12.0491
11.0605	12.7296					17.3041	13.628					20.7368	12.1408					14.8247	12.0202					12.6766	25.7536					14.6813	11.6699					11.656	23.4037					10.9751	16.3171					16.0002	12.2552
11.0851	12.6955					19.4904	13.3179					19.8346	12.1793					16.2973	12.5008					11.378	23.4014					13.3207	11.5595					12.5298	21.1519					10.7869	15.7407					16.145	11.8623
11.146	12.4052					18.5475	14.6244					20.271	11.9094					15.3979	12.4033					12.4513	23.0267					12.706	11.4923					12.7175	20.9461					10.8917	16.1251					14.9258	12.234
11.1862	12.1638					19.6356	14.7166					18.2072	12.2838					16.4457	12.7556					11.896	24.349					13.8677	12.3349					11.7334	20.0555					10.7129	13.2018					14.0331	11.7725
11.0877	11.8406					17.4946	15.2141					18.3939	11.8267					17.131	12.5359					11.7324	25.7344					13.2921	12.1441					11.9749	20.373					10.719	13.5839					14.6573	11.9711
11.174	11.8154					15.722	15.725					19.5341	11.6961					17.0961	12.8577					11.8003	24.816					13.0986	12.4152					12.6314	19.1154					10.6514	14.4669					15.2061	12.4716
11.0942	11.9287					15.4989	16.1672					19.8865	11.9046					17.944	12.7697					11.6273	23.0313					12.8287	12.6156					13.4482	17.9883					10.7528	12.4369					14.9961	11.9065
11.4963	11.8463					14.6408	16.4147					18.0336	12.1395					17.3718	13.3053					11.6161	21.3062					15.3141	12.9171					12.9335	18.6433					11.0997	11.9437					14.9816	12.2823
11.5382	11.7857					12.7725	16.3914					18.1406	11.8993					19.5191	13.052					11.3558	21.4969					14.1578	12.5267					12.9741	19.9902					11.1621	12.3233					14.5852	12.6203
11.8648	11.6438					13.6426	15.4024					18.0652	11.7137					18.2547	13.2944					11.7173	23.2794					13.8155	12.0837					13.445	18.513					11.6514	12.7333					15.0578	11.8862
11.4151	11.9726					13.8642	15.2342					16.9771	11.3485					18.3564	13.217					11.6573	22.7695					12.3076	11.3292					13.8881	17.7226					11.1418	13.6108					12.1354	12.4808
11.5782	11.8965					14.8707	13.8443					16.4652	11.2088					19.2773	12.9813					11.5331	21.5774					12.8873	11.975					14.8144	16.7566					11.1809	13.3733					13.2992	12.0472
11.3287	11.9366					14.9976	13.9201					15.4251	11.2564					18.9855	12.6971					11.2347	22.4647					13.2588	11.7677					14.1482	18.5386					10.7362	13.0582					14.1011	11.7675
11.3825	11.7882					13.7861	13.8884					16.2067	11.2935					18.8817	12.5761					10.9305	21.0104					13.5905	11.2368					13.7991	19.2997					10.6009	13.4781					12.8627	11.4461
11.9609	12.2431					15.3286	12.4512					15.8062	11.5148					18.5631	12.6999					11.3237	20.6308					12.9155	11.8649					13.1488	16.9243					10.6364	12.6734					11.2104	11.6634
12.2253	12.4736					16.4916	12.9949					15.2972	11.4362					18.7347	12.5779					11.8074	22.0208					13.1162	11.9249					12.9851	18.1084					10.7804	13.264					12.6282	11.7909
11.8559	11.8062					17.8048	14.8728					15.3047	11.3936					18.421	13.0456					11.7365	21.6528					13.3061	11.4709					13.7082	18.1481					11.444	12.9006					11.5271	11.94
11.6881	12.022					18.2076	15.6577					14.2611	11.5223					17.1522	13.6146					12.1806	20.6174					13.1402	11.9886					13.3802	19.3467					11.3604	12.9776					11.3576	12.0333
11.7859	12.0845					15.475	14.8737					14.8053	11.3327					16.6099	13.1778					12.4956	20.8426					13.2531	11.4918					12.8291	18.0039					11.2031	13.1935					11.1045	11.7406
11.3324	12.1841					13.3392	14.8293					15.3388	11.2501					16.1495	14.2054					13.0577	22.4558					13.8567	11.2625					13.2099	16.8952					11.1219	13.7036					11.1018	11.0091
11.1904	12.3777					12.224	13.9208					14.2684	11.5934					17.7693	14.3261					12.5587	21.8887					13.4683	11.652					13.1867	14.9557					11.0882	13.8101					10.8211	11.3742
10.9459	12.0623					12.5626	14.1631					14.4335	11.3242					17.596	13.9535					12.1976	20.9743					13.4862	12.0703					12.8682	15.6031					11.0979	13.3537					10.8225	12.1326
11.2477	11.8988					14.448	14.429					13.8747	11.531					17.3741	13.4824					11.6408	20.8011					12.7006	11.8281					13.0299	14.7163					11.1505	12.8789					10.8471	12.2127
11.0032	12.3519					15.3721	15.0598					14.4085	11.5944					17.3787	13.4211					11.5568	22.5545					12.5643	12.2541					13.5093	14.2655					11.0445	14.0106					10.8115	12.674
10.8716	12.0713					13.6576	14.6491					15.6495	11.6513					17.8156	13.7661					11.7291	22.7705					12.7506	12.1367					13.4514	15.0861					10.9685	13.2481					10.6683	12.3852
10.8892	12.4436					13.1409	15.5485					16.5708	11.8189					18.1471	13.4359					11.7667	23.0946					12.2437	12.2774					14.0185	15.0431					10.7038	14.1184					11.0329	12.0508
11.2722	11.7265					13.3877	14.8898					16.114	11.6792					18.0202	13.8249					11.9219	24.8627					12.9906	11.2645					14.1593	15.1437					11.1028	13.6716					10.2953	12.4148
10.7726	12.2541					13.3987	15.5527					15.9975	11.4528					17.6205	13.6063					12.5225	24.7033					12.4753	11.6461					13.8519	13.7285					11.0047	13.0168					10.99	12.1909
10.9425	12.3129					12.9069	15.7037					15.3214	11.7425					18.0902	13.8274					12.3431	26.3334					12.8659	11.7392					13.9937	14.5018					11.7688	12.3942					12.1055	11.8488
11.1298	12.3415					12.4641	15.9345					16.4217	11.3214					16.6182	14.125					14.1037	27.1867					13.1508	11.6164					14.3039	15.1495					11.8883	11.9754					11.5089	11.6038
10.9353	12.2889					12.1562	15.7523					15.5904	11.297					15.0423	13.6477					15.154	24.3181					13.0614	12.2149					13.8671	15.0489					12.1617	12.3015					13.553	12.1316
11.0714	12.4976					12.5364	16.2879					14.9638	11.1534					15.0233	14.4232					12.5111	22.5808					12.8648	12.0709					12.6643	15.0484					11.9622	13.5575					14.6533	11.815
11.1169	12.4813					12.5095	14.9463					14.9207	11.0059					15.3493	14.0633					13.1387	23.7629					13.4063	11.5483					13.5954	15.2736					11.6843	14.0851					15.527	11.3127
11.5077	12.4757					12.4899	15.5658					14.4874	11.2249					17.5558	13.7723					12.9134	22.9959					12.7696	11.6552					14.6889	16.9049					11.4897	13.9225					13.8928	11.6484
10.9819	12.2431					12.542	16.0546					14.8694	11.5434					17.7927	13.7767					13.5924	22.417					12.8925	11.4504					14.2275	16.9113					11.49	15.1275					14.4999	11.4819
10.9452	12.9303					12.2657	16.0134					14.3375	11.4516					16.2954	14.5066					12.6519	21.414					12.7144	11.2185					14.0408	16.017					11.8721	15.673					12.6141	12.3317
10.8367	13.2112					12.1869	15.8479					13.7969	11.3374					14.0559	12.9817					12.8296	20.107					12.2975	11.1174					14.8083	16.5115					11.7266	16.6068					13.8719	11.9075
10.7561	13.3343					12.8833	15.8504					13.9112	11.2864					16.1487	13.7603					12.5909	21.206					12.0008	11.2784					14.0172	15.8519					11.8854	16.4114					14.3936	11.4287
10.7146	12.5194					13.0637	15.6258					13.1353	11.3717					15.869	13.0493					13.1942	19.6388					12.4588	11.6148					15.981	15.1485					11.3382	17.6673					14.5177	11.6258
10.7046	12.8375					12.8792	15.2401					13.6228	11.2249					17.479	14.4165					13.3414	19.426					12.4815	12.0341					15.6519	14.744					11.5744	17.9593					14.0661	10.8925
10.7931	12.733					13.4306	15.7505					13.8801	11.1827					15.762	13.7036					11.8806	17.4484					11.959	11.3493					17.6998	15.0945					11.1523	17.397					13.9901	10.8917
10.8258	12.4498					12.5418	15.4714					14.0566	11.28					15.4023	12.2717					13.0372	15.5589					12.0499	11.629					16.9368	14.4471					11.2173	17.6885					15.4091	10.8969
10.6804	12.5149					12.9932	15.5698					13.2866	11.2759					16.589	12.4579					12.4407	16.6534					12.5754	12.1222					17.8021	15.0814					11.0133	16.3441					14.8925	10.7939
10.9304	12.8318					12.657	16.0086					13.6953	11.655					16.4455	12.8535					12.1612	18.887					12.5622	11.2324					17.25	15.0155					11.0392	16.4283					14.7533	10.8914
10.7142	12.4192					12.8966	15.5262					14.138	12.1048					15.1847	13.279					12.1843	19.3693					12.6155	11.3246					16.5183	16.0036					11.1295	15.3833					16.0999	11.3938
10.8247	12.7701					12.8157	15.7735					13.7004	11.8641					15.1302	12.3408					12.779	19.9628					12.2556	11.2318					16.7812	15.6519					11.0736	16.581					13.8353	11.5911
10.9191	12.6223					13.1109	15.2973					14.7565	11.7529					15.5558	11.9819					13.2076	19.8586					12.3894	11.2077					16.5822	18.1755					10.874	16.907					12.0184	11.6366
11.0436	12.7142					13.3584	15.7551					13.9404	11.7364					15.9114	12.8913					12.4208	19.5118					13.2726	10.9519					16.4171	17.5452					10.8696	16.2599					11.8153	10.9375
10.9969	12.5555					13.376	15.6455					13.7481	11.6876					15.8109	14.5503					13.2924	22.9525					12.5771	11.1567					15.7354	16.5209					10.7387	15.7363					13.1561	11.0734
10.7878	12.1489					13.5094	16.0233					13.9191	11.809					15.8397	15.5339					12.8758	23.0697					13.1569	10.8073					16.4666	15.8829					10.6626	17.0641					10.7285	11.2825
10.8347	12.198					13.1212	15.0902					15.5652	11.7847					13.1525	17.0963					13.5856	19.5296					12.6233	11.2423					15.5581	15.9461					10.3275	17.1662					10.7495	11.4351
10.963	12.2052					12.6799	15.1122					15.6816	11.801					15.208	17.7486					12.8	16.8556					13.4093	11.0896					15.148	16.0603					10.5391	20.0694					11.041	11.5692
11.1706	12.0449					12.9434	15.0066					16.4555	11.9361					15.199	17.6138					12.3118	19.1173					14.4608	11.24					16.0588	16.2847					10.2825	21.0272					10.5109	10.98
10.9759	12.0157					13.7939	15.385					15.097	11.832					14.9495	15.0083					12.9874	19.0196					14.3654	10.6666					17.5066	16.168					10.3412	20.0626					11.0256	11.201
10.8351	12.0787					14.0478	14.3154					16.5855	11.9814					13.6009	13.9339					12.7589	19.5198					13.794	10.9192					16.1759	16.4981					10.4213	21.3215					10.528	11.209
11.0052	11.8509					13.6908	14.0271					16.4658	11.5446					14.6352	13.4276					12.6067	20.4882					12.5647	10.5271					15.9793	15.7449					10.4421	21.7957					10.7818	11.5326
11.3473	12.156					13.0384	13.3108					16.5356	11.7879					12.9229	12.8507					13.1143	22.2842					13.6362	10.4845					14.6328	15.6516					10.6139	21.4897					10.8159	12.003
11.0741	12.1778					13.1881	13.9912					16.19	11.9834					13.196	12.311					13.4585	21.9211					14.2022	10.5018					14.6919	16.2754					10.5339	21.873					10.7778	11.7536
10.8842	12.1509					13.5862	13.4667					15.7751	11.7268					14.7356	12.6143					15.2168	24.8757					14.2569	10.3923					15.1825	15.6169					10.6035	22.3106					11.3454	10.9954
10.8257	11.8053					13.1914	14.0035					16.1083	11.7534					15.9357	12.5247					15.9013	23.7024					15.178	10.4772					15.1155	16.0657					10.593	20.9552					11.6188	11.565
11.4111	11.7439					13.8039	13.0262					15.6702	11.5503					15.0078	13.7443					16.229	23.5086					14.8154	10.4862					14.9369	15.8707					10.4299	19.4362					13.4659	11.3717
11.2422	11.7368					13.2399	12.8116					14.6384	11.6283					13.9767	13.7912					16.2993	22.7604					14.4091	10.4903					15.752	16.2639					10.5263	19.6648					14.5736	11.1199
11.2002	11.9131					13.4581	12.05					15.1259	11.6287					13.7236	13.3554					17.6557	24.408					15.5302	10.5905					15.7364	16.2682					10.6148	19.1045					13.8704	10.5871
11.3053	12.366					13.8222	12.3187					15.2097	11.8378					13.1402	13.4299					16.1374	22.0678					15.037	10.3951					16.21	14.6802					10.5114	21.163					14.715	11.025
11.3758	11.8532					13.1035	11.4579					14.7394	11.5125					13.7502	13.1284					16.5904	24.3457					15.46	10.5213					16.9483	16.805					10.386	20.4582					14.596	11.954
10.91	12.692					13.181	11.8477					14.3803	11.8084					13.7158	13.4123					14.6849	25.6266					16.5338	10.5039					15.755	14.5899					10.6084	20.8785					15.2089	11.188
10.8646	11.7294					12.8243	12.0092					15.7087	11.6386					13.5427	13.0998					17.0004	24.4544					15.8816	10.6031					15.1122	14.1457					10.673	20.0464					16.1471	11.808
11.1541	11.765					12.7681	13.2188					16.4827	11.4798					12.8779	12.3468					18.1051	24.3973					18.2019	10.7399					13.4982	14.3412					10.4495	20.6082					16.2166	11.7116
10.7286	12.0559					13.6951	12.9633					16.1119	11.631					13.136	12.4588					18.2336	23.1881					15.6032	10.9014					13.7115	13.3003					10.3693	20.1515					16.6942	11.9466
11.1486	11.9348					13.5183	13.4364					15.4124	11.0795					13.7046	12.5022					17.7076	21.2461					16.9576	10.5877					14.0548	13.4164					10.454	18.8424					15.606	11.4823
11.8084	12.2693					14.8142	15.3068					16.7479	11.4854					12.5914	13.2655					18.3014	20.3704					17.7306	10.6907					14.0904	13.6396					10.7939	18.8852					16.2804	11.2919
12.0568	12.4861					16.0043	13.5967					14.914	11.3081					12.4876	13.873					17.8939	19.1356					16.9981	10.5849					14.6015	13.4498					10.5562	19.1771					16.2734	11.6503
11.6038	12.1762					15.7966	14.4655					14.687	11.4388					12.7726	13.269					18.407	17.9442					16.0471	10.6124					13.7491	13.7313					10.4616	19.82					16.604	11.4975
11.3028	11.9591					16.4692	15.2735					15.0525	11.4241					12.5013	12.8045					16.7394	17.8918					13.9901	10.8309					14.4291	14.0691					10.5529	19.5118					15.0357	11.175
12.3788	12.1258					14.668	16.1298					16.036	11.6462					11.7123	12.5762					16.4589	19.2994					13.1561	11.3016					15.6359	13.3566					10.3784	21.6522					15.0141	12.2066
11.5918	12.5255					14.4481	15.5483					16.312	11.5514					11.6004	13.2824					17.5757	18.7691					13.4506	11.5799					16.6654	14.9533					10.4123	21.4534					16.1771	11.7673
11.9444	12.7173					14.1849	13.3378					15.954	11.6551					11.4277	12.7476					18.1681	18.5756					12.6377	11.465					15.571	15.2911					10.4897	22.6591					15.0714	12.507
11.8151	12.5817					13.75	14.7718					15.5813	12.2063					11.3685	12.6146					18.6705	19.1544					12.6513	11.6018					15.8729	15.9928					10.2457	22.4474					13.7146	11.6342
11.7308	12.8015					13.3534	15.1934					17.301	12.0101					11.1524	13.567					18.4251	18.7004					14.11	11.7198					16.1202	15.2182					10.3387	22.4763					13.8425	12.1616
11.4908	12.2868					14.0074	15.2263					17.0324	11.8387					11.5339	13.5129					17.1642	16.9061					13.0471	11.7974					16.4295	14.1481					10.2479	20.0203					14.5655	13.0275
11.8025	12.6732					13.3069	16.4256					15.4782	11.7272					11.4328	13.1913					16.4236	17.2314					13.4659	12.1803					15.2023	14.6207					10.2702	19.7543					14.9249	13.2672
12.3539	12.3028					13.2071	16.0053					15.9029	12.1308					11.421	13.087					17.8834	18.2806					13.9018	12.8951					15.1943	16.6057					10.2524	19.2061					16.2358	12.044
12.1637	12.296					13.0876	16.5065					17.2834	12.0588					11.3384	12.8526					19.2017	17.5869					13.2865	12.1425					15.5548	16.616					10.3509	18.5337					15.5246	12.4725
11.9669	12.5099					13.4141	16.4327					17.5616	12.4118					11.5409	14.0974					16.9645	16.8733					13.0471	11.9871					15.2409	17.2845					10.2974	18.2358					14.705	11.5428
11.4172	12.4013					12.6104	16.4023					18.3514	11.9029					11.3692	13.4058					16.404	15.9597					12.5641	11.5793					14.1946	17.0778					10.4153	19.6103					12.977	11.502
11.5264	12.9568					13.9546	15.1576					18.0838	11.7968					11.4367	13.4867					15.1304	17.3858					12.6945	11.4802					15.0715	17.9119					10.4325	20.9572					13.4442	11.5868
11.3421	12.5365					13.9253	15.9578					16.7375	11.4734					11.2724	12.4491					14.3377	16.9998					13.1387	11.9896					15.6006	15.5351					10.308	19.1491					13.3595	11.6875
11.2559	12.3437					14.4389	16.1465					15.3751	10.935					11.3826	12.805					13.9248	18.2384					13.2069	11.8114					14.2825	15.7895					10.2873	18.0457					13.4363	11.2217
11.2473	12.3651					13.8608	16.7526					15.8167	10.9652					11.5069	12.9994					14.5675	16.5103					12.6157	12.4116					15.0683	15.4316					10.4101	16.7114					14.6815	11.6208
11.3507	12.343					14.941	16.154					15.4911	11.7251					11.5675	13.4024					12.6668	16.679					13.1721	12.7495					14.5625	14.862					10.4611	18.1492					14.8274	11.4263
11.3223	12.6349					13.8323	15.9574					13.3477	12.0834					11.5356	13.4728					12.8598	16.247					12.3889	12.8114					14.1811	14.3953					10.5398	18.5005					14.606	11.2043
11.1042	12.1687					13.823	14.9053					14.2343	11.6927					11.3986	13.9686					13.1631	15.5397					12.43	11.9338					14.7346	16.5445					10.6364	17.9247					14.9023	10.4435
11.2642	12.6351					15.326	14.6077					13.8583	11.9802					11.5336	13.1854					12.779	17.3219					13.3877	11.947					14.4363	16.1457					10.4777	16.9517					14.3228	11.0836
11.3024	12.3865					13.2165	14.3179					14.2799	11.7219					11.3891	13.5277					13.1677	15.4526					13.2252	12.5239					15.0222	14.3946					10.2581	17.6708					14.1293	11.0449
11.2155	12.4798					13.213	14.7422					15.1732	11.5133					10.8627	13.697					15.4837	16.1234					12.9236	12.1211					15.0061	14.9662					10.558	15.3575					14.5555	11.8031
11.1358	12.2471					12.4126	14.7196					15.3903	11.2954					10.9219	13.6779					13.6712	16.573					12.6675	12.4095					13.2403	15.1317					10.6734	15.1827					12.6929	11.0624
11.2616	12.9114					12.2927	16.1407					14.8027	11.4409					11.4605	13.9801					16.4704	14.2029					12.4355	12.7026					13.8822	15.1046					10.4125	16.0121					13.4731	10.9778
11.3056	12.2591					13.7917	15.9918					13.86	11.2873					11.2932	14.1442					16.5261	16.2444					13.8806	12.5704					13.7274	16.2294					10.4488	16.4611					13.6407	11.0837
11.2179	12.8111					13.2607	16.1375					13.7096	11.4748					11.6115	13.849					15.4347	17.1171					14.9837	12.5798					13.0102	16.761					10.362	16.445					12.715	11.2118
11.1494	12.801					13.0354	15.9681					14.3649	11.4783					11.4301	13.4986					16.008	18.5948					15.4498	12.0138					12.4114	16.8078					10.5296	16.7442					11.3914	10.673
11.2044	12.1043					13.93	15.0257					14.2048	11.8968					11.5778	14.4744					16.3	19.1365					15.6868	11.8249					12.8063	16.9789					10.6048	15.1213					11.1761	11.0864
11.0701	12.114					12.7628	14.4598					12.9947	11.6087					10.9814	14.2114					14.6706	18.4366					14.3906	11.9592					12.3708	15.2789					10.6663	15.3439					10.9442	10.4624
11.196	12.3101					12.4823	13.3055					13.5702	11.8343					11.0485	14.4031					17.3259	18.9047					14.9375	12.0509					12.7915	15.9983					10.4693	15.1625					10.999	10.7276
11.1876	12.0187					12.1509	14.0411					13.1372	11.5994					10.8714	13.6008					16.473	19.1486					14.7901	11.9583					12.3731	16.4722					10.4344	14.9655					11.1286	10.5965
11.2582	12.3014					12.2052	13.2493					13.3274	11.5295					11.1583	13.1391					17.67	17.1195					14.8849	11.7996					11.8149	15.3704					10.657	15.0145					11.0854	10.5986
11.1238	12.4871					12.6618	13.0376					13.9128	11.781					11.1486	12.9029					16.682	21.1394					14.2203	12.1226					12.8679	15.6713					10.4422	14.3467					11.3044	10.7306
11.1016	12.6289					12.2896	14.2127					13.8954	11.4164					10.9773	12.7807					15.2554	22.3927					14.053	12.0742					13.1541	15.1047					10.5059	15.1634					12.1515	10.634
11.1746	12.5776					12.661	13.2266					15.2348	11.7596					10.7543	12.5734					15.3782	20.9598					15.4821	11.8076					12.6379	15.5517					10.4576	15.6643					11.9862	10.6065
11.3263	13.1505					12.5669	14.0926					15.2311	11.4699					11.0509	12.4354					13.501	21.1079					13.9224	12.0612					13.2413	15.6072					10.4021	16.1414					13.8328	10.4743
11.0579	12.5017					12.9911	13.4518					15.322	11.4515					11.2541	13.1096					12.8906	19.789					14.234	12.7427					13.8183	15.5588					10.6479	15.8614					14.8042	11.3641
11.1014	13.5002					12.4819	13.0187					15.5757	11.6307					11.5692	12.2095					14.5106	20.7588					15.4354	13.2238					14.5598	15.9498					10.3524	14.7042					14.3462	11.3669
10.9212	12.9164					12.279	14.1452					13.8876	11.6726					11.5061	12.484					16.3461	21.8537					14.6327	12.7362					15.1207	14.2591					10.4314	14.8025					13.8006	11.1644
10.81	12.9086					13.4708	13.5209					13.7977	11.6052					11.1564	12.4793					17.5184	20.1572					15.2375	12.861					15.2142	15.3261					10.5569	14.7759					14.177	10.6186
10.8206	11.4093					13.5371	12.0859					13.0219	11.6514					11.3375	12.5004					18.6374	20.7285					15.5413	13.2621					14.6137	15.994					10.4763	14.286					15.154	10.4693
10.8147	11.4193					13.5663	12.5074					12.5842	11.5375					11.0312	12.9082					18.0066	20.5187					15.3764	13.2001					13.0177	15.8922					10.4218	15.7301					16.1214	10.7158
11.1845	11.5097					12.9778	13.596					12.8331	11.4846					11.0309	13.6447					15.1358	20.3564					14.8978	13.8384					15.2117	16.0415					10.4917	15.5484					15.3484	9.9928
11.2706	11.6496					13.0474	13.0624					12.0168	11.6674					11.0272	13.7946					17.1683	19.7436					17.29	13.0994					14.3925	15.8967					10.5302	17.7503					15.4602	9.9963
10.9929	12.0816					12.4393	12.4106					12.1455	11.4461					10.9007	13.3468					18.7514	19.4334					18.6835	13.913					15.3602	15.4169					10.7776	17.1111					15.2687	10.0667
11.2785	11.9651					12.1499	12.937					13.4103	11.6596					11.3517	12.9173					18.7008	16.6304					17.8379	13.0001					14.8132	15.3369					10.6632	16.8416					16.0119	10.9128
11.1297	11.9793					12.271	12.8858					13.7528	11.462					11.1478	13.1861					20.308	17.4757					18.5513	13.7042					13.2407	14.7824					10.5439	17.1612					15.2442	11.5585
11.1297	11.7468					12.5417	13.2212					13.9607	11.8381					11.0132	13.6443					19.2635	17.9784					20.2322	13.1243					12.258	13.8361					10.52	17.2087					13.4207	12.2802
11.1607	11.7719					12.6623	11.8734					14.7441	11.4897					11.0953	13.5394					19.5623	16.9562					17.8572	13.508					11.667	14.6507					10.5669	17.8282					15.6186	11.2054
11.5619	12.0312					12.2551	12.3009					15.9834	11.4163					10.7627	14.2169					18.5756	19.6724					18.1291	14.0479					12.0736	13.8268					10.6214	15.4206					15.3538	11.2287
11.4266	12.2676					12.3919	12.0456					14.6594	11.5353					11.0406	13.3649					19.0497	19.6408					17.8601	14.1348					12.669	13.2899					10.5741	15.9917					12.9316	11.3213
11.2901	12.1878					12.7785	11.8346					12.6454	11.6056					11.4258	12.9394					19.1781	20.5201					16.8718	13.677					13.1667	12.9024					10.4821	17.4092					11.3299	11.0827
11.2895	11.9216					13.2633	11.2348					13.5416	11.7231					11.3168	12.7454					19.0133	25.2584					17.2642	12.9939					13.1112	12.8498					10.4956	15.5058					11.7167	11.1549
11.2557	11.9696					13.3569	10.8561					13.7228	11.3635					11.3306	12.9394					18.4948	25.1254					15.2799	13.2787					12.5645	13.4266					10.6916	15.1521					11.6944	11.0984
11.523	12.2429					11.9823	11.2365					13.2971	11.5278					11.1677	12.1165					20.0436	23.1255					16.065	13.6096					12.8746	14.1298					10.5052	15.6078					11.9901	11.3241
11.0918	11.8799					12.2228	11.3419					13.1036	11.1667					11.1885	12.5084					19.6159	26.8919					17.3778	13.074					13.8183	14.0383					10.5832	14.98					12.4878	10.7143
11.4117	12.0674					12.1497	11.3896					13.5545	11.1856					11.1813	13.2529					21.1473	26.3849					19.582	13.3479					13.4956	14.4553					10.4825	15.3457					12.6135	10.4553
11.1606	11.8581					12.7561	10.5685					13.449	11.1562					11.0208	12.2873					19.3019	25.3436					17.1211	13.6141					12.8292	14.3479					10.7346	14.0564					12.0399	10.4498
11.0994	11.6864					12.0868	10.4247					13.8687	10.8223					11.1373	11.5332					19.8614	25.7445					18.7045	13.1378					12.637	14.3382					10.7087	13.59					12.1037	10.4113
11.1856	11.7626					12.0406	10.0507					13.8639	10.9975					11.1505	11.7145					18.3566	25.9346					16.0837	13.1369					12.3062	14.5113					10.511	14.269					12.4532	10.1475
11.3383	11.4263					11.8363	10.305					13.4562	11.0942					11.1996	12.2572					18.5873	25.754					17.1851	12.304					12.6503	15.3914					10.6755	14.9139					11.8532	10.359
11.2432	11.6996					11.8765	10.2668					13.2028	11.0392					11.2586	11.7984					18.3752	27.5022					17.1979	13.2082					12.5722	14.0634					10.4081	15.8523					12.3623	10.4402
11.191	11.4366					12.3111	10.1964					14.682	11.0227					11.2512	11.8371					19.0934	26.1797					16.8007	12.9594					12.5411	14.2942					10.5792	15.4237					12.1905	10.5838
11.2938	11.4342					12.1628	10.2268					14.744	10.9308					11.7096	12.1619					18.5091	23.2348					16.4011	13.0644					12.7789	15.3768					10.4361	15.9246					12.2106	11.1379
11.505	11.1975					11.9874	10.3177					14.0966	11.2223					11.627	12.2735					17.9776	23.8033					18.9237	12.6269					12.6755	15.6848					10.4831	15.0314					11.9682	10.3769
11.4733	11.427					11.6019	10.6248					13.6344	11.6367					11.397	11.9817					17.0003	23.6126					18.7356	12.3848					12.3081	15.5213					10.4748	15.1997					11.7928	10.4461
11.1777	11.6181					12.0479	11.7395					12.3859	11.0991					11.1883	12.1366					19.4055	24.7679					17.2692	13.4552					12.6059	15.4672					10.4695	14.564					11.6896	10.3185
10.97	11.5559					13.174	12.4374					11.7352	11.2048					11.1567	12.0158					19.1616	25.8513					16.6551	13.1223					12.7166	14.2715					10.4806	15.447					11.9557	10.5352
11.0519	11.4164					13.9335	12.0794					11.5068	11.1372					11.3976	11.6585					18.2731	24.4355					14.9709	12.9544					12.2328	15.1087					10.6757	15.4798					11.5714	10.4553
11.0922	11.1296					13.8976	11.9372					12.3163	11.5673					11.5431	11.5708					17.6188	23.6519					14.5168	13.4575					11.8115	15.2789					10.6123	15.4953					11.5447	10.2991
11.1364	11.5334					12.6606	12.0582					12.0913	11.4044					10.6119	11.8721					18.3569	21.0409					15.661	13.75					12.0267	14.9641					10.4943	14.3074					12.0943	10.3141
11.3016	11.3936					13.362	12.7073					12.0667	11.4453					10.4999	12.0703					19.8335	19.7164					15.8597	13.8067					12.0921	15.0891					10.6416	14.262					12.4685	10.0671
11.2223	11.1419					13.8063	12.4934					11.9007	11.3654					10.5793	12.1781					20.094	20.3098					14.7792	14.1217					12.7629	15.4673					10.4862	14.5432					11.8691	10.2303
11.1656	10.9255					13.3887	13.227					11.511	11.4094					10.9282	12.5183					19.5354	18.3413					14.9279	14.6987					13.1171	15.9618					10.5189	14.2906					11.8017	10.3075
11.8335	10.8706					13.3074	12.069					11.4136	11.2641					10.7019	12.3793					18.1344	20.4992					14.1563	13.512					12.9937	15.064					10.633	13.7627					12.2203	10.7826
12.5362	10.9765					12.7828	11.1382					11.2574	11.3127					10.8239	12.2495					18.0539	20.0232					13.4138	13.6461					13.1901	14.8499					10.6743	13.7273					12.113	10.4003
12.2176	11.0741					13.2129	11.9912					11.5955	11.3118					11.2269	13.2498					17.1899	19.8584					14.3638	12.7337					14.275	13.5219					10.4766	12.4722					11.8905	10.4012
13.4995	10.9694					13.7208	11.844					11.7045	11.193					11.4205	12.5168					15.7174	18.8485					14.7538	12.916					12.6908	15.6673					10.5689	13.8167					13.043	10.9502
13.3426	11.0209					14.141	11.8158					11.7882	11.3588					11.4429	12.8944					14.6713	20.4795					14.4284	12.9294					12.9825	15.8517					10.8819	14.4316					14.9485	10.9147
14.0118	11.1104					13.4011	12.1268					11.6053	11.3403					11.5766	14.4091					15.6235	22.2502					14.1694	13.6378					12.5812	15.4521					10.7062	14.8651					15.3356	12.1537
13.7366	11.3871					15.4965	12.5945					12.6125	11.5134					11.8435	16.093					16.8637	24.1159					14.5967	13.7883					12.8007	15.2608					10.6092	15.3866					13.9571	11.9592
13.2667	11.5071					14.4564	11.8985					12.5159	11.0726					10.7492	14.3221					18.1203	23.8395					14.7549	13.833					13.1237	14.7286					10.728	14.8325					14.0348	11.131
13.4728	11.3658					14.4609	12.7934					12.7464	11.6749					11.0494	14.1544					17.635	21.4261					15.5278	14.522					12.773	14.2579					10.5649	15.6227					12.2928	10.734
13.357	11.5854					16.8746	12.315					13.0006	12.0323					10.6067	14.5407					18.18	23.1693					16.9327	13.9805					13.2188	14.0696					10.7184	14.4315					15.2766	11.0057
13.9906	11.3788					17.4859	14.2103					12.7682	12.293					10.5614	16.1685					19.2923	21.5124					15.4674	13.8159					13.1236	14.5878					10.636	16.3376					12.8885	10.754
13.9682	11.3879					15.752	14.895					13.6549	12.6072					10.4422	14.1842					17.1218	20.6192					15.8536	13.7596					12.7526	15.428					10.8155	15.3762					13.9719	10.4532
13.9748	11.2338					15.1221	14.0311					12.4825	12.9787					10.5807	14.6973					17.9721	20.6392					16.0707	14.5189					12.9303	15.9737					10.4545	14.5114					13.0427	10.2658
13.3093	11.3031					16.3332	13.7205					11.5628	13.1441					10.5687	15.3783					19.9407	20.7926					16.2913	13.9092					13.2155	17.4783					10.6935	15.185					13.2553	10.261
13.1966	11.4814					16.3941	13.9968					12.0115	12.8973					10.5549	13.899					18.0271	22.4807					15.7464	13.5705					13.1796	17.5773					10.5874	15.6844					13.5707	10.0017
13.3291	11.4144					18.0916	14.7033					11.7447	12.2134					10.3182	15.0172					18.8902	21.1052					15.3885	14.9606					12.2853	15.2368					10.6127	14.6996					15.1823	9.9195
13.5115	11.5237					15.8513	14.6602					11.5626	12.9085					10.6126	14.8136					19.4305	22.2987					15.095	14.6533					12.5223	15.8908					10.4616	16.0868					14.8528	10.3987
13.5641	11.4128					15.9422	13.3589					11.428	12.6751					10.3915	14.179					20.0538	19.7926					14.3189	14.9498					13.5589	16.1191					10.3209	15.2392					14.9261	9.7928
14.7315	11.6116					14.8105	14.767					11.8104	12.3401					9.9792	14.6688					21.0722	18.1803					15.5791	14.4604					13.0738	14.8893					10.3182	13.9202					15.7297	9.7502
14.5394	11.6185					14.1989	13.9371					11.8564	11.8578					9.9985	15.4099					19.4951	19.1935					14.9214	13.7836					12.9968	13.8507					10.4679	14.7056					15.9762	9.8165
13.7748	11.7077					14.2492	15.0025					11.9292	11.8425					10.2812	14.9902					18.0584	17.9368					14.9636	13.7507					12.2821	13.8127					10.4183	14.1658					13.4711	10.3947
14.4488	11.8261					13.0778	15.0236					12.0252	11.7084					10.409	14.5815					18.4807	19.4293					14.3923	14.1134					12.0021	14.717					10.366	14.0287					15.9821	10.2305
14.3962	11.8342					12.2661	14.7825					11.8898	12.0992					10.4459	16.3246					19.5338	16.7194					14.9573	13.7774					11.3701	15.191					10.4825	14.233					16.6391	10.1608
15.646	11.9301					13.1679	15.11					12.5459	12.6075					9.8224	16.9908					17.5824	15.4102					14.1954	13.7096					11.1723	14.9666					10.3697	14.437					14.2088	10.6523
14.4	11.4162					13.576	14.8994					12.9702	12.8331					10.2264	14.8887					17.1716	13.6435					14.362	14.4074					11.6033	15.2422					10.353	15.8013					14.5253	10.3095
14.1709	11.4831					13.1313	14.1322					13.3371	12.0495					10.3527	14.2235					17.7285	13.5273					13.6289	15.0388					11.5983	15.4726					10.2924	17.3065					15.637	10.3468
14.7227	11.3699					13.1642	15.0542					13.1821	11.8398					10.2197	14.6839					19.0361	15.4693					13.4296	16.1362					11.6653	17.4811					10.2544	16.5315					16.4972	10.172
15.556	11.5757					13.327	13.1858					12.6654	12.8935					10.0299	14.2992					16.2296	16.8564					13.996	14.4754					12.0122	18.519					10.326	16.5888					17.1012	9.7946
16.577	11.555					13.7126	15.0206					13.9723	12.2639					10.3505	14.9228					16.5762	16.8816					14.3416	15.6215					13.1991	17.3592					10.3	16.1494					13.9299	10.4349
17.6514	11.5563					13.3509	15.1329					14.2452	12.7545					10.3754	15.503					17.0086	16.8538					14.5159	14.2665					12.5983	18.5768					10.2453	14.6477					14.9548	10.7331
20.5712	11.8623					12.5056	14.8099					12.8641	12.9254					10.2217	15.8089					15.2392	14.886					13.5693	15.7661					13.0896	16.0393					10.3229	15.5692					12.9063	10.9942
22.5356	12.0847					11.919	14.5578					13.3582	11.808					9.9241	15.7107					16.5171	14.9917					13.6555	16.0718					12.354	16.2282					10.3548	15.937					13.8793	10.6991
22.6639	12.1566					12.9555	14.8466					13.1559	11.8557					9.8402	15.6462					13.9441	14.1747					14.8037	15.9119					13.2318	17.3555					10.4743	15.8199					12.6864	10.4775
21.1871	12.2525					13.3696	14.4529					13.2617	11.7007					9.8958	14.7921					14.8022	13.72					16.6699	16.5744					13.254	16.9699					10.3485	15.5893					13.1866	10.2046
22.2523	12.5815					14.5802	14.7232					14.0171	11.6868					9.8617	15.1528					13.6087	11.8929					15.5379	16.6523					12.5394	17.4552					10.4033	15.1992					12.8185	10.1454
21.5339	12.5793					14.2799	15.4082					13.3153	11.5911					9.9666	14.9999					14.9229	13.4142					15.3666	16.5922					12.4037	16.9358					10.2984	15.5948					13.1025	10.6017
18.8829	12.2536					13.2423	14.9263					14.7025	11.1667					10.2043	14.9124					18.2906	13.5948					14.4398	15.2549					13.1528	15.9785					10.4483	14.6988					14.1959	10.4978
17.6897	12.3702					13.6514	14.5728					13.5593	11.183					9.9564	13.7114					16.8962	12.1238					14.8914	15.4202					12.788	16.6465					10.357	13.7073					13.9593	10.5318
17.8736	12.1905					12.8912	13.1015					13.2584	11.1555					10.129	13.1568					17.8896	13.3019					15.0776	15.0107					12.9046	14.9336					10.318	14.9821					13.7263	10.6473
16.4994	12.0807					13.0608	12.8552					12.7486	11.3003					10.2598	13.8034					19.5915	13.8989					15.4072	14.9278					14.7095	14.6901					10.4933	14.1939					14.9634	10.4096
14.7461	11.8924					12.3182	13.5882					12.9737	11.1788					10.3625	14.9179					18.428	16.4432					13.1581	14.5232					14.9183	14.3363					10.4399	15.5509					16.575	10.4564
15.0995	12.0239					13.035	13.7932					12.6173	10.9849					10.4034	15.6292					18.5949	16.8658					14.2308	14.5597					13.1865	16.2484					10.3537	15.9294					15.4204	10.0856
16.0278	12.0276					12.5701	16.2307					13.0005	10.8965					10.2133	14.6963					19.3417	14.287					13.8224	14.217					12.9513	17.3521					10.5122	16.8045					16.1039	10.348
15.6944	11.7191					12.5792	15.2118					11.8188	11.0533					9.9464	12.7619					21.1885	15.8495					13.7904	14.519					13.6282	17.0837					10.3881	16.238					16.1841	10.554
17.0748	11.8278					15.1384	15.7127					12.6691	11.1835					9.8672	13.911					18.902	15.3425					13.2193	15.3991					13.7626	17.8575					10.5838	17.0417					14.1404	11.2299
16.8773	11.8979					15.0234	15.466					12.5911	11.3034					10.1313	13.1144					17.7519	17.0994					14.6929	14.6134					13.3243	16.5763					10.3959	14.0317					14.6265	10.9172
18.6572	11.6255					15.9893	15.1814					12.4144	11.5416					10.2921	13.3315					18.6369	18.3557					16.6666	14.1242					13.5075	16.3979					10.3288	14.357					13.1467	12.3441
21.8797	11.5191					15.9811	15.1396					11.9264	11.1133					9.9998	13.4196					18.3989	19.3225					14.2886	14.1717					12.3647	18.0159					10.5117	15.5855					15.0838	10.9663
22.9155	11.5124					15.7421	15.3873					11.8246	11.1696					9.9326	12.8982					16.8589	17.3926					13.7076	14.7788					12.9363	16.7202					10.3975	14.8999					15.518	10.7198
22.5982	11.0941					15.6183	15.3907					11.9245	11.1264					10.3226	14.0128					18.3973	17.9531					13.9994	14.8991					13.9644	16.4746					10.6481	14.2162					15.8182	10.717
23.3735	11.4725					15.7804	14.8563					11.364	11.3284					10.2396	12.5662					18.2288	19.6621					14.3622	14.0508					13.8046	16.2236					10.631	14.3637					14.3986	10.4763
20.8702	11.6793					16.3434	15.9693					11.6855	11.2784					10.0697	11.7596					18.9228	18.4813					14.9632	14.9162					13.5144	15.034					10.6403	14.6392					14.3096	10.1813
21.0637	11.3375					15.9686	15.7053					11.4797	11.4357					10.2233	11.6307					17.666	20.8292					15.9513	14.1736					12.6138	16.281					10.4551	15.5597					14.1428	10.2312
19.5151	11.4115					14.4967	15.5601					12.7454	11.3434					10.0081	11.9684					18.2846	20.4926					15.3131	14.3497					12.9186	15.1331					10.5692	16.6778					14.0824	10.3482
18.1019	11.6811					14.6158	15.071					12.3565	11.1533					9.9767	11.8037					16.363	18.0417					14.4303	14.681					12.7322	14.492					10.6533	15.2302					12.5189	10.1506
17.8413	11.2965					15.6391	15.1535					12.3211	11.1145					10.1057	11.6154					15.4234	17.9216					13.7635	16.3861					12.3427	14.2523					10.583	14.7863					14.5698	10.2188
18.4729	11.4587					15.9927	15.7067					13.2436	11.7419					9.9143	11.9376					15.2277	18.0855					13.6017	15.8445					12.7766	14.2394					10.5746	15.8299					13.747	10.3139
16.4554	11.4304					18.6389	15.7524					13.3063	11.5296					9.9834	11.5971					13.791	18.1117					12.649	15.331					12.1298	16.5159					10.4914	15.8543					13.621	10.3299
17.6542	11.2505					15.9424	15.9793					13.8233	12.388					10.0457	12.2525					13.5482	16.4584					13.2877	15.3424					12.2278	16.0526					10.6713	16.1906					13.4103	10.355
18.7757	11.47					14.5826	16.4064					13.6507	12.3755					10.2414	11.976					13.0347	17.8801					14.6299	15.4391					12.2556	16.19					10.5312	16.9713					13.3504	10.2719
18.0952	11.4631					14.9736	16.3766					14.7489	12.2265					10.1536	11.7246					14.3504	16.3788					15.7723	15.7961					11.9378	15.2093					10.5507	16.3035					13.3026	10.248
19.3112	11.5929					12.9747	16.0271					14.0894	12.6182					10.0718	12.6314					14.4295	16.1782					16.3173	16.3851					12.493	17.7436					10.1904	16.1002					12.7661	10.2778
19.122	11.2284					19.7091	16.2975					14.2288	12.2133					10.2852	12.5188					15.6955	15.4253					15.9937	16.4714					11.8864	19.2807					10.3877	15.7002					13.3595	10.4689
19.1134	11.3939					21.1526	16.414					13.6854	12.2136					10.1601	12.5637					16.8626	16.1204					15.6481	17.6943					12.5215	18.0767					10.2624	16.3309					14.1925	10.917
18.319	11.464					19.5759	16.3582					13.0205	12.2401					10.1579	13.1765					18.3012	17.6038					14.2836	16.6561					12.5568	19.161					10.1729	16.373					13.702	10.6076
17.0603	11.8673					21.2288	16.1757					13.2031	11.8177					10.1118	13.5934					17.1856	19.7361					14.7011	17.1754					12.5195	19.0343					10.1452	15.1654					14.0502	10.5383
16.3147	11.4317					20.1589	15.2239					13.8637	11.6323					10.0119	13.7085					16.2362	23.2855					13.6779	15.5828					12.4006	20.4317					10.1691	16.8456					14.7908	10.6264
18.4706	11.3776					21.3162	14.4337					13.7974	11.6907					9.9246	13.5151					17.1012	22.4829					13.0248	15.6775					11.986	19.8223					10.2766	17.0874					14.2931	10.6389
19.3505	11.4869					22.7792	15.9933					13.1608	11.4247					9.9836	13.0314					16.5717	24.1232					12.9428	15.2522					12.1158	17.7333					10.3061	17.0641					12.8197	10.8979
19.5554	11.5762					22.8055	15.8352					13.3634	11.6838					10.1339	12.9755					16.9239	26.0685					12.9977	17.2725					12.3318	17.7818					10.2529	15.7239					13.5121	10.9236
19.2775	11.3665					19.0504	15.9449					13.8996	11.0994					9.9571	13.4916					17.1347	25.0432					13.1271	15.9185					12.1689	21.0914					10.1927	16.0708					15.0023	10.9411
17.3586	11.537					19.6696	15.4332					14.5958	11.5128					9.9606	13.2897					18.7786	24.0553					13.7208	16.6524					11.9414	19.0725					10.1724	16.9395					13.7207	11.4637
17.2468	11.0235					20.3255	15.0716					13.7503	11.7336					10.2285	13.106					16.9265	24.6408					13.1573	16.954					11.8475	17.0985					10.142	15.9871					13.3889	11.1127
16.346	11.0087					19.2131	15.3457					13.7547	11.7413					9.8892	12.1602					18.3085	24.5414					12.838	16.8525					12.5607	15.0323					10.2785	15.6096					13.6399	11.2956
16.5876	11.0913					15.9036	14.0051					14.0314	11.4272					9.6283	13.4226					18.2781	24.5197					12.7289	14.9766					12.973	14.3419					10.3476	16.1202					14.4708	11.2487
16.6745	11.5167					18.0352	15.3272					16.954	11.7751					9.8918	12.9354					17.5718	23.3254					11.8808	16.6055					12.509	12.3625					10.2241	16.1638					13.7118	11.3369
16.4393	11.4363					16.5667	14.6009					15.5043	12.0069					9.6805	12.7186					20.1363	22.4647					12.2853	15.0137					11.9151	11.6564					10.1327	16.5948					15.5224	11.5462
16.2719	11.459					15.1062	14.1006					17.5779	11.7836					9.7562	12.1062					19.6403	21.871					12.0913	14.2534					12.9417	11.9589					10.251	16.138					15.1434	11.6115
16.0987	11.5112					16.0602	14.0651					17.1552	11.9241					9.6882	12.6284					18.2479	22.8265					12.4274	14.713					12.5945	12.249					10.227	16.6689					13.6891	11.452
15.6158	11.6474					16.1038	12.7564					16.6798	12.4805					9.8954	13.1937					16.2929	23.0233					12.8967	12.8339					12.6157	12.8695					10.3192	15.778					12.9804	10.7436
15.335	11.4788					13.562	15.1131					16.7062	11.9299					9.8347	13.0671					18.3815	21.9605					13.3619	14.032					12.1751	13.513					10.3385	17.7655					12.2264	11.7146
15.6562	11.6002					13.8657	15.1556					16.9898	12.1957					9.9052	13.8219					18.6708	23.7737					13.239	13.2341					12.9293	13.7953					10.2906	17.2921					12.8709	11.7467
16.5405	11.6542					14.6975	14.8836					16.287	12.3175					9.8502	13.6941					22.1288	23.3052					13.3096	12.4328					12.7834	13.3181					10.2235	17.6094					13.2775	11.1504
15.9092	11.8963					17.0745	14.9562					14.5447	11.7874					9.7258	12.7622					22.48	22.838					12.9405	12.5179					12.6557	13.7062					10.1664	16.5536					14.0286	11.023
16.47	11.8783					15.6156	15.1736					14.4199	11.8675					9.9021	12.572					23.6104	23.7963					13.2979	13.7616					13.0394	13.2301					10.1394	17.5939					13.1263	10.9833
16.8083	11.3396					17.2016	14.1272					15.7169	11.5063					9.8946	12.9922					22.073	25.4507					13.688	13.6074					12.7392	13.4912					10.1509	18.3466					12.846	10.8245
17.0877	11.4925					19.1228	15.9343					17.6227	11.3013					9.977	12.6624					18.792	22.1651					13.6682	14.4354					13.4412	14.0032					10.1448	18.1714					12.7686	11.2547
16.3151	11.5701					19.2011	15.5018					16.9555	11.3065					9.8763	12.4934					19.9957	21.2196					13.9539	14.0188					12.8545	12.9797					10.2476	19.5401					12.5173	10.9648
15.5903	11.5461					18.4353	13.8601					15.7615	11.3646					9.9609	12.0872					22.2131	22.4714					12.2461	13.9105					12.4529	12.9504					10.226	17.7681					12.9807	10.7448
15.1959	11.6825					19.678	14.6991					14.9409	11.7605					10.2181	12.1178					21.2833	24.7482					13.4646	14.399					12.4677	13.4299					10.1736	18.0465					13.4033	10.5789
16.2159	11.7497					21.4158	14.6395					17.8063	12.0225					10.2386	11.9788					23.1147	22.2464					13.3228	14.2348					13.4185	14.5341					10.1779	16.9486					15.7666	10.5623
17.0329	11.9127					19.2443	14.9401					17.9997	11.8323					10.2999	12.1216					21.4884	20.7316					13.3215	13.1114					12.8036	13.9356					10.1771	15.2904					16.1179	10.927
17.9282	11.5271					21.323	14.5833					17.7575	11.9279					10.1425	13.735					21.0786	22.3822					13.1481	13.3607					12.6646	13.8059					10.1522	15.7773					17.1035	10.9929
18.8972	11.5405					22.2185	14.4567					14.8259	11.8183					10.0973	12.7977					20.5194	20.1506					12.8329	12.982					12.6726	14.6313					10.2888	16.5008					17.0274	11.2627
17.5115	11.8188					20.4156	15.3851					17.4658	11.7063					9.8903	12.5722					21.5063	22.1612					14.6775	13.3404					12.7236	14.5113					10.2438	17.206					16.3801	11.0419
17.2104	11.7122					19.7088	14.5992					16.2982	11.1816					10.0771	12.1153					23.2464	21.8413					14.852	12.9512					12.466	16.5421					10.3379	16.876					14.8018	10.8688
18.2682	11.5031					18.228	15.8335					15.8307	11.5162					10.0376	12.9384					23.7974	21.6951					14.8153	13.3654					12.9542	17.3862					10.2885	15.8232					15.7786	10.5103
18.1993	11.6768					16.8262	15.7222					18.1939	11.7444					9.9965	12.9099					23.4775	19.2788					15.9445	13.1601					12.7432	18.3073					10.146	17.1262					15.6718	10.0726
19.2906	11.641					14.5349	14.6636					18.7591	11.7704					10.1867	12.6956					21.5029	20.6393					15.7972	13.0998					12.2844	16.648					10.1863	16.9327					15.611	10.2081
19.2047	11.3456					14.9422	16.3715					18.7513	11.6965					9.9901	12.7376					21.083	19.7854					15.5835	12.8196					12.9155	16.4773					10.3245	18.7736					15.0035	10.5708
17.9718	11.4805					14.9386	15.9518					19.2137	11.9222					10.0502	12.4018					19.8295	19.7613					15.2142	13.2634					12.5717	16.0101					10.299	17.2134					15.3904	11.6377
19.6586	11.2578					15.8193	16.6369					17.1535	11.8066					10.2191	13.4759					20.2409	19.4215					15.7064	12.9685					12.9857	15.2687					10.2639	16.7548					13.3037	11.1075
17.1005	11.264					16.0303	15.7219					15.9381	11.4515					10.0754	13.2301					17.5372	20.6696					13.1311	12.7936					12.2061	15.4756					10.3749	16.5888					12.59	10.4538
20.8357	11.2086					14.5839	16.2192					16.1404	11.1407					10.0818	14.0085					16.3491	21.4697					12.5533	12.9369					12.8098	15.514					10.1529	16.1095					13.2225	10.6278
19.2282	11.2628					14.9135	15.679					19.1505	11.3667					10.0409	13.0388					17.777	19.7095					12.7286	12.7485					12.6434	15.4835					10.2121	15.3293					13.2001	10.3999
16.4793	11.449					15.6867	15.6098					19.1868	11.2535					9.9127	14.2279					17.7375	16.7296					15.3025	12.9422					12.0308	17.2457					10.1821	15.1085					16.0349	10.2149
17.778	11.3648					16.9907	16.3696					20.7508	11.5199					9.9272	13.6932					19.2447	16.9702					14.3808	12.8237					12.7	16.8621					10.1295	14.4704					16.1779	10.1959
19.2562	11.1881					16.5962	15.3299					20.31	11.5634					10.317	12.913					19.3628	15.9438					12.9477	12.4812					15.4048	17.9935					10.0897	13.8134					17.2207	10.331
20.1737	11.4295					16.9148	15.7488					19.4327	11.6821					10.0965	13.0443					19.6298	15.7522					13.563	12.3923					14.4523	18.0643					10.2198	13.7724					19.3661	10.5773
21.4354	11.3128					18.3356	15.3968					20.8794	11.2096					10.0685	11.9736					18.3082	16.9553					12.3215	12.5263					15.348	16.3864					10.2529	13.6182					16.8124	10.5468
22.406	11.5424					17.3818	16.5967					21.4737	11.4416					10.1083	12.7137					17.8716	14.7964					12.1116	13.0373					15.0052	17.6443					10.3808	13.5568					16.3442	10.5286
19.2589	11.6826					15.9338	15.4043					22.525	11.5395					10.2197	12.3578					18.8305	15.3458					12.8228	13.1535					13.2268	17.6882					10.3282	15.3197					18.3615	10.4209
17.0996	11.717					14.9768	15.9949					23.9034	12.0637					10.0884	13.1014					19.2417	14.6478					12.3318	12.6901					13.2548	16.9201					10.3305	14.9851					14.4932	10.4743
15.1149	11.5971					13.253	15.8504					25.1425	12.8947					10.3505	12.3143					20.502	15.8498					12.2058	12.6047					13.0514	18.6104					10.1553	15.7215					14.5983	10.3507
14.4746	11.6651					14.7203	15.813					23.0827	12.1275					10.3006	12.0552					20.8343	15.5862					11.8948	13.2446					12.3219	20.5174					10.2116	16.4155					15.7552	10.5333
13.2386	11.5159					14.9385	16.4608					23.9941	12.2172					10.1762	11.8707					18.6494	16.1451					12.4053	12.6562					11.6051	21.2129					10.2515	15.8764					15.034	10.6517
12.6637	11.4993					14.639	16.6645					25.2196	11.8458					10.2548	12.1148					18.1965	15.8223					12.0177	12.6814					11.1047	21.8508					10.2814	15.3427					12.9304	10.8701
12.7855	11.5885					13.6954	15.4379					24.6318	12.3773					10.1857	12.311					18.3341	15.3284					11.9178	12.6208					11.8732	20.5455					10.2526	15.3146					12.087	11.4981
13.3211	11.6469					13.6777	15.0557					26.1832	11.7006					10.2132	12.4665					17.5539	15.8586					12.4159	12.7452					12.0185	19.8713					10.306	17.1953					12.1665	11.1851
12.7364	11.6913					14.1391	16.1736					27.5597	12.0812					10.0831	13.3014					19.1816	15.4468					12.5017	12.5816					12.1593	19.1561					10.2391	17.5986					11.621	10.7228
13.1243	11.6932					14.9401	16.1983					24.8461	11.6191					10.0895	13.9824					16.5848	15.5657					12.6532	12.3924					11.5673	16.2464					10.2309	15.1676					11.3536	10.8722
13.4567	11.7544					16.0304	15.5798					24.3167	11.8173					10.0985	14.3954					16.1717	14.0283					12.5473	12.2743					11.5585	14.099					10.1431	18.6466					12.0204	11.131
14.7514	11.4456					16.5159	15.1964					25.6018	11.5056					10.2192	13.526					15.5198	14.0139					12.6243	11.8891					11.5456	18.263					10.2015	18.2523					12.1647	11.1469
14.2717	11.3079					16.2458	15.03					26.4684	11.2401					10.1527	13.3099					17.1128	14.9395					12.8943	11.693					11.8229	18.29					10.2348	18.954					12.5531	10.9183
15.6776	11.2463					18.5834	15.3945					25.0751	11.2569					10.3314	13.4394					16.4287	16.1349					13.0064	11.7623					12.3379	15.5795					10.2959	17.1195					12.5788	10.7353
17.3253	11.3173					18.4426	15.1718					25.4318	11.354					10.2944	13.6037					16.6924	17.3235					13.0868	12.3298					12.756	16.1116					10.242	17.6577					12.9508	10.6411
16.2747	11.5144					17.5221	15.0707					26.1502	11.4103					9.869	13.1527					16.2408	16.4108					12.7857	12.2685					12.7986	15.6116					10.2042	17.6502					13.2118	11.2355
14.5966	11.6035					17.2742	15.0442					23.945	11.5665					10.2678	12.4865					17.5075	16.9518					12.4208	11.7852					12.6297	15.7744					10.1948	17.4157					11.5754	11.2591
18.5113	11.8875					16.9923	15.3182					23.2221	11.258					10.0151	12.8093					14.9087	17.9781					12.2756	11.6553					12.2301	17.0421					10.2212	18.2369					13.1412	10.2292
17.8888	11.8265					17.5362	15.6086					24.4922	10.6563					10.5034	11.5706					16.3122	18.1016					12.6171	11.8325					11.6326	16.6267					10.2626	18.0117					12.5652	10.3502
15.4082	11.7321					18.9354	15.6256					23.0254	10.3911					10.5087	11.6397					18.6842	17.4886					13.1695	11.7154					12.5818	15.9552					10.0687	17.7646					13.8414	10.4057
15.7745	11.614					19.0877	15.1836					25.1785	10.8108					10.4897	11.8023					23.764	18.4877					12.9432	11.9168					13.1891	16.1199					10.1662	18.4304					13.9312	10.7422
15.0351	11.7922					18.361	14.2713					23.4146	10.9473					10.2133	12.2164					23.7259	18.8022					12.9394	11.7246					12.8256	17.1593					10.0865	18.0444					14.2711	11.1475
16.9207	11.6968					16.4545	15.3715					21.9811	10.7104					10.1932	13.1647					21.7731	18.8043					12.7119	11.9327					13.8617	17.2105					10.2597	18.5264					12.9676	10.9163
18.1748	11.6826					17.6457	14.5587					23.4302	10.9798					10.3813	13.5976					21.0391	17.3416					13.2928	12.2409					13.7849	15.7653					9.9574	17.9796					12.9103	10.8064
18.1797	11.8772					19.1676	14.9929					24.3031	10.8158					10.4367	12.8292					20.6018	15.9365					12.3776	12.3942					14.7027	15.2135					10.1897	18.2625					14.0198	10.4995
19.5383	11.7494					17.4484	14.5951					23.7222	11.3742					10.213	13.3337					20.9097	17.3198					12.5613	11.9423					12.945	12.6509					10.1436	17.5212					13.9587	10.6515
19.2189	11.735					16.6781	15.6633					23.4604	11.1882					10.4192	13.3795					20.466	16.3567					13.2206	12.2474					12.6257	14.0023					10.3379	19.7134					14.5182	10.8597
17.1707	11.4768					14.2688	14.4464					23.9465	11.7406					10.3698	13.7838					17.0799	16.9699					12.6555	12.3689					12.8778	14.7121					10.1952	20.4737					16.0912	10.5091
17.3101	11.5417					15.6545	14.2815					22.8804	12.1978					10.4756	13.966					19.4897	18.3087					12.4686	11.9768					13.8958	16.3521					10.1225	20.1635					15.4215	10.5513
17.8065	11.5552					14.8121	13.1109					23.5412	11.9046					10.4048	14.4117					18.4088	17.7212					13.0182	12.1737					14.0373	17.2971					10.221	21.0388					15.8391	10.1177
18.7106	11.5365					15.3495	14.5453					22.9629	11.2393					10.6303	14.9072					20.2865	17.7656					12.5682	11.9056					13.9645	17.3047					10.0739	19.4487					18.6653	9.8619
18.3134	11.5191					14.08	15.1475					23.7718	11.7349					10.3112	14.678					20.8761	18.259					12.1851	12.5018					13.4666	15.8405					10.1337	20.1509					17.7206	9.9252
18.4978	11.7156					14.7167	14.45					21.4374	11.5352					10.5251	14.127					21.1567	17.0268					12.1648	12.4105					14.0127	15.2458					10.1802	19.7072					16.5467	10.1007
17.4785	11.5903					15.7874	15.0638					19.8471	11.6808					10.4081	14.3382					23.2115	16.6309					12.4345	12.0255					12.8213	16.4036					10.3698	17.5694					17.8181	9.942
16.6093	11.6396					15.606	14.9588					19.0105	11.1015					10.5331	14.6986					20.1822	16.2851					12.3918	12.2541					11.611	16.4338					10.1751	19.4808					15.7845	9.9327
18.5664	11.5986					15.0741	14.8491					21.2861	10.9197					10.6428	14.6354					23.0786	15.2909					12.9917	11.8297					11.6636	17.4095					10.2077	20.8728					14.5523	10.062
17.2877	11.5217					15.4399	16.0117					18.0359	11.5276					10.203	13.8897					20.4619	15.5961					12.9243	11.9287					11.387	17.1352					10.1924	21.7609					16.5003	9.8537
17.0772	11.4829					16.4909	15.256					19.1536	11.9533					11.1895	14.94					20.0109	15.8901					13.5402	12.4184					11.4779	16.218					10.2995	21.0104					19.1401	9.8647
17.4244	11.6106					15.612	15.4389					20.7146	11.0573					11.5984	14.455					18.9594	15.9067					13.8699	12.0874					10.9429	18.3771					10.3074	20.8412					18.686	10.2981
18.5704	11.5666					14.8923	14.9135					21.1232	10.9958					11.7039	13.372					17.866	16.8482					12.8479	12.6251					11.4949	19.6361					10.2954	22.4418					18.9997	10.1372
19.3965	11.5626					14.3364	15.6026					20.1922	11.5697					10.497	12.9322					18.379	15.9741					13.893	12.7552					11.5203	21.4531					10.1293	22.136					16.1659	9.9643
17.0858	11.503					13.9709	14.2895					21.1707	11.1962					11.1672	14.1082					16.9659	15.8321					14.2908	12.6925					11.6471	21.478					10.41	20.0207					13.4368	10.3255
17.594	11.6417					14.5766	14.2548					20.8203	11.6608					11.3181	13.3991					18.7884	15.3915					14.4144	12.5142					11.0212	19.1658					10.149	18.5633					11.4365	10.384
17.215	11.9224					14.375	15.4508					21.6206	11.8186					11.0939	13.635					16.5787	15.013					14.2172	13.027					11.6299	18.7922					10.2649	17.7133					10.7239	10.2506
17.4513	12.0641					13.4687	15.2763					18.0914	11.6751					11.1052	15.0437					18.1665	14.9725					14.7153	12.9237					11.7054	18.5666					10.2582	17.7186					10.9725	10.7173
17.5131	11.9182					14.582	14.434					19.9934	12.0234					10.9966	13.4909					18.817	14.737					14.105	12.8133					12.3508	18.4244					10.1162	18.4099					10.7399	10.4662
16.8641	11.7775					14.2794	15.214					18.1951	12.6599					10.8135	14.6829					17.2169	13.9494					13.3346	12.5877					12.2206	19.8088					10.3487	17.9096					10.7472	10.6815
16.3738	11.6436					14.0971	14.9068					20.2946	12.6034					10.85	13.9613					17.2767	12.424					12.4203	12.1456					12.3882	17.0322					10.2314	19.0377					11.0965	10.4782
18.2552	11.673					15.0812	15.1566					20.7253	11.8052					11.1353	13.7623					18.5731	12.0562					12.19	12.1465					12.2006	16.4538					10.178	19.4478					10.5236	10.095
17.4542	11.8739					14.7775	15.4985					19.682	11.5623					10.7032	13.9299					17.5304	12.5875					12.4416	12.4704					12.0741	15.2493					10.233	18.1627					11.3068	10.1175
16.3047	12.015					15.7851	15.0271					20.5032	12.4933					10.991	14.5414					17.4068	12.6499					12.7746	11.8433					13.9988	14.6696					10.3304	19.3201					11.0064	10.0112
16.8797	12.1288					14.379	14.9042					19.8728	12.1707					10.6065	13.476					15.7479	12.6076					13.5407	11.9997					12.4513	16.3797					10.2748	17.0903					10.6443	10.0519
16.4498	11.8355					14.2	14.9559					19.0108	11.9686					10.7219	14.6814					15.4974	12.5856					14.5972	11.9738					12.7292	16.9131					10.3183	17.4919					10.6379	9.9644
17.2976	12.2046					14.429	14.6932					17.5026	12.1033					10.9961	15.2338					16.0098	12.2169					13.4418	12.4115					13.5906	19.5103					10.1833	19.4496					11.2771	10.2131
14.1228	12.2261					14.7051	14.7307					19.4972	12.1165					10.2464	15.1062					17.0632	13.2199					13.2152	12.0857					12.0869	17.9514					10.2588	21.3896					10.9352	10.0989
13.8299	12.0841					14.9172	14.0108					16.6067	12.4011					10.7564	14.9014					18.7907	13.2955					13.0739	12.1428					13.1068	16.493					10.322	23.0712					11.631	10.0709
14.7758	12.0175					15.9255	15.3497					17.1757	12.0049					11.122	14.1956					20.5985	12.6423					12.1566	12.6052					12.8324	16.4328					10.2466	21.6067					11.5896	10.0636
14.6232	12.0479					13.1973	15.6166					18.4484	12.1105					11.2663	15.379					23.7075	12.9805					12.7481	12.7191					12.3375	17.7558					10.3179	22.4262					11.6316	10.1167
14.5283	12.2931					13.0712	14.8626					16.5313	12.0526					11.6285	14.5588					23.581	12.7098					13.1764	12.0595					11.796	16.7468					10.3727	21.9332					11.5361	10.5733
17.1576	11.9818					13.2392	14.3381					18.1186	12.5296					11.4043	14.6382					26.1447	12.802					13.4045	12.9152					11.7519	15.5205					10.1599	20.1702					11.7249	10.2414
17.3837	11.9236					12.9889	14.3277					17.4991	12.5301					10.9628	14.0958					24.4751	11.6916					12.9729	12.9331					12.9558	16.2285					10.2998	18.5381					12.2789	10.3563
18.2793	12.329					12.8547	16.2319					16.5945	12.4947					10.7185	13.2					25.8262	12.0239					12.9313	13.0833					12.9446	15.2872					10.1844	18.5279					12.3591	10.5353
17.6511	12.3803					12.7805	13.986					18.253	12.2489					10.7107	13.048					25.0077	13.1275					12.6361	12.8333					12.6889	14.9051					10.293	17.2481					11.0878	10.5501
14.7921	12.5377					12.3311	13.7735					17.4823	11.9795					10.7077	13.58					25.1516	12.9355					12.4397	13.1313					12.706	14.3964					10.1263	15.8736					11.3738	10.0621
16.9329	12.2511					13.0799	13.3691					17.1845	11.9455					10.4709	13.2802					28.4902	13.315					12.5444	12.1534					12.08	14.755					10.1752	16.1906					11.2712	10.3258
17.7674	12.2147					13.3367	14.0327					17.8627	11.5837					10.5226	13.3345					24.6122	13.6723					12.3591	12.902					12.7429	14.6723					10.1513	14.3775					11.28	10.3743
15.801	12.0399					12.913	14.6423					16.4334	11.6534					10.4774	13.436					27.3282	14.2094					12.8514	13.2223					14.9742	14.2524					10.28	14.4523					10.8553	10.2313
15.5184	12.2034					12.7437	15.9794					18.0599	11.638					10.4932	12.9799					28.6288	15.5403					12.6952	12.4317					13.8897	13.4399					10.399	15.3048					11.3553	10.3665
15.9367	11.8488					12.3076	13.5172					19.4398	11.5555					10.8239	13.2055					27.8207	14.9702					12.48	13.5919					13.0026	13.7787					10.1505	15.7178					11.0665	10.1485
15.1224	11.8396					13.0039	14.1857					19.6477	11.2123					10.742	13.65					30.8034	14.9601					13.3218	13.564					12.2224	13.3966					10.1205	17.8188					11.0666	10.7196
15.4667	12.0535					13.4618	14.8444					18.4727	11.7012					10.9342	14.1405					33.6949	14.688					12.9908	13.8295					12.0047	13.5552					10.2144	18.9853					11.9554	10.703
15.7297	13.0061					13.301	15.2478					19.7882	12.1936					10.5549	14.1479					33.3544	15.4582					13.5765	13.1103					11.5539	12.8531					10.2447	19.3608					11.5959	10.8689
16.0996	12.6341					13.1988	15.1383					19.0391	12.233					10.6106	13.9425					33.3516	15.96					12.6342	13.1976					11.6053	14.0097					10.162	20.1787					11.2906	10.6342
18.4407	12.5908					14.3261	15.1626					18.1222	12.152					10.7635	13.9944					34.7094	15.8138					12.839	12.958					11.0947	14.2186					10.2666	19.9594					10.58	10.6249
17.5732	12.8403					13.4455	14.0267					19.2627	12.5984					10.6611	13.5879					33.2309	15.7331					13.144	13.2928					11.1354	13.3683					10.3057	21.4946					11.0293	10.6007
16.6277	13.4554					14.6891	13.4078					19.637	12.6866					11.5776	13.8678					26.5392	15.6075					13.3167	13.0625					11.1854	14.3798					10.2005	19.9684					11.849	10.7522
16.5313	12.6101					13.7807	14.4029					19.6748	12.2336					11.0804	13.8921					25.1398	15.6742					13.5164	13.6825					10.9568	13.42					10.1773	21.0596					12.1937	10.8621
15.6074	13.0428					14.0174	14.5025					21.0193	12.0923					11.2658	13.8922					22.4131	14.5605					12.8929	12.9561					10.6867	13.2069					10.2075	20.4465					12.9761	10.5521
16.8115	12.7862					14.232	15.1519					19.9195	12.0465					12.2686	13.5576					24.9044	15.3135					12.7639	12.9966					10.5225	14.0797					10.3154	20.6301					13.0394	10.5401
15.7238	12.8016					14.5346	15.2078					19.9096	12.2262					12.932	14.8703					23.7311	15.2049					12.7562	12.9381					10.7145	14.9726					10.2136	18.9054					12.6141	10.2835
16.3034	12.5607					13.8489	15.2778					21.4645	11.6705					12.8174	13.882					27.2531	16.1991					12.6162	12.6122					10.546	14.6045					10.1699	18.1085					13.1878	10.4345
16.8137	12.245					14.1753	15.0759					22.209	11.7819					12.5233	12.4836					30.0462	15.6286					12.554	12.7867					10.6183	16.0818					10.1684	17.2018					13.7411	10.6601
16.7776	12.7064					14.2998	15.7872					22.3428	11.9809					13.1946	12.5582					29.6725	16.944					13.4345	12.8511					10.5299	14.2707					10.1819	15.4566					14.241	10.5895
17.9288	12.4859					13.6038	13.9466					21.4992	12.4592					13.9215	12.1572					28.6386	16.4054					12.6146	12.7184					10.3454	14.8207					10.2713	13.8431					14.4508	10.5223
20.2632	12.4867					13.4309	15.3341					21.6929	13.0677					13.1444	12.5246					28.1194	15.8889					13.4882	12.7931					10.276	14.6319					10.3405	14.3556					13.5313	10.5761
19.222	12.7029					13.6285	14.9972					22.3902	12.2995					13.3243	13.1496					31.0864	16.4768					13.3076	11.8428					10.3778	13.619					10.2403	15.7496					13.8818	10.7016
22.6365	12.5484					13.1057	14.946					21.9354	11.1959					13.5335	13.1656					29.7784	16.4629					13.6076	12.4441					10.3804	13.3729					10.1674	16.4204					13.6717	10.5472
20.929	12.3984					12.2397	14.9622					20.1529	11.5053					13.6449	13.6758					28.7077	16.2305					12.8977	13.401					10.4645	12.3368					10.2443	14.1475					14.8246	10.7283
22.6919	12.9147					12.281	15.3975					23.2047	11.505					12.072	13.9973					29.744	16.3488					12.8006	12.3698					10.7194	12.3776					10.3168	14.2233					15.7385	10.5712
21.2209	12.515					12.9288	15.1204					23.4932	11.6465					12.1336	13.9285					30.391	15.8165					12.8636	12.0134					10.3143	13.4182					10.2366	13.9369					16.3033	10.5601
21.6637	12.4406					12.0575	14.1684					22.7799	11.2329					11.0544	13.8313					29.1938	15.7242					13.0315	12.0849					10.5016	13.7632					10.1385	13.7835					14.8529	10.7388
20.8725	12.4206					12.4041	14.2651					21.696	11.6883					11.0202	13.3165					28.7832	16.0558					12.088	11.853					10.5187	14.3335					10.2067	13.0627					15.0608	11.1411
20.4414	12.4755					12.369	14.5091					21.0392	12.2045					11.4336	13.2353					26.7152	16.8312					12.687	12.0521					10.6377	13.6816					10.1106	13.5335					16.8044	11.1056
19.0187	12.6267					12.3469	13.0442					24.1721	12.1412					11.1897	12.5583					25.8103	15.9357					12.4072	12.6205					11.0748	13.1297					10.1888	16.4656					14.8458	11.0784
20.0874	12.2241					12.8196	13.0185					26.4655	12.186					10.7301	13.4186					25.6012	16.4517					13.978	11.8594					11.2083	14.6088					10.0093	15.743					15.7767	10.9821
19.3155	12.3859					12.8762	15.6264					24.135	12.4625					11.0549	13.0361					25.8455	15.4136					12.6341	11.409					10.5817	13.9466					10.3092	15.4684					16	10.7642
17.132	12.7201					13.3541	13.637					24.4296	12.6051					11.0046	12.2249					24.0832	16.6272					12.9629	12.8106					10.5629	14.037					10.1278	16.8638					15.2189	11.0004
16.8568	12.6388					13.0058	14.0256					26.1214	12.2323					10.5429	12.962					24.2152	16.354					13.0859	13.0423					10.8494	14.4763					10.192	17.781					16.502	10.8855
17.458	12.5179					12.7307	13.2501					25.5033	12.459					11.2999	12.5393					21.9431	15.7949					12.3814	13.553					10.9239	14.1086					10.0748	19.0518					15.508	10.8909
17.5715	12.6878					13.1823	14.2304					24.1147	12.3753					11.2113	12.3049					23.2989	16.4759					12.4998	12.1843					11.1747	13.8025					10.2796	18.355					19.0963	10.964
16.5591	12.6575					13.0102	15.1812					26.0436	11.7725					11.4382	12.588					23.1994	17.0078					11.8115	12.7234					11.0205	13.2277					10.2849	17.5517					19.7676	11.0124
16.7417	12.5553					13.2805	14.5908					26.3737	12.2001					11.1875	11.6546					21.4965	16.5907					12.1882	12.1193					10.7068	12.7603					10.1708	17.6445					19.6059	11.107
17.4932	12.7582					13.6577	12.7512					27.187	11.8669					11.2349	12.2972					19.466	17.721					12.0272	12.0539					10.5645	12.6946					10.2601	19.9751					18.3627	11.1236
17.6678	13.0134					13.3309	12.7435					25.0196	12.3845					11.2755	13.0088					17.698	18.4557					12.3477	13.1853					11.0353	13.4886					10.1717	20.1177					15.4147	11.1138
16.2518	12.7498					12.4452	14.4187					23.2576	11.927					10.9105	13.3902					16.5785	16.8783					11.938	12.9339					11.9574	13.9845					10.2189	20.3681					16.4042	11.1477
15.9581	12.7655					12.5712	14.0181					21.8927	11.927					10.6725	13.0836					16.8703	17.2406					12.5528	12.4056					11.8125	13.5389					10.1641	19.6045					16.3767	11.1035
15.3029	12.849					12.833	12.2195					21.0928	11.996					10.5997	14.0106					13.8201	17.0603					11.7812	12.0511					10.9965	13.9153					10.341	20.2995					16.1868	11.314
15.3543	12.5346					12.7372	12.8189					21.257	12.3082					11.1409	13.563					15.1713	16.7776					11.7675	11.7371					11.5633	13.1951					10.1947	19.4149					15.4133	11.0012
16.2402	12.7964					14.1917	13.5813					22.9675	11.5521					10.5235	13.2827					15.7156	15.7307					11.9052	11.8474					12.0888	13.3846					10.182	18.0658					18.1344	11.0689
15.9461	12.7401					13.1193	14.7408					21.2164	11.5518					10.5102	13.5917					14.6614	15.556					12.3377	11.7203					12.1957	13.4938					10.1803	17.2638					17.7957	10.976
18.1022	12.9727					13.4426	15.4087					18.5784	11.35					10.9084	13.2352					13.0407	16.6239					12.1046	12.0485					11.7532	14.4473					10.2484	15.0274					15.6818	11.115
17.9879	12.9093					13.0258	14.6879					19.7093	12.067					11.088	12.9283					14.7179	16.9752					11.9052	11.9156					11.2838	14.4128					10.2015	15.0884					16.7442	11.2498
17.9601	13.0889					14.2648	15.61					22.1079	12.012					10.4141	12.3676					15.1099	16.8782					12.4014	11.7137					11.3304	13.8545					10.3926	14.8439					17.2082	11.0877
17.9849	12.671					13.9561	14.7184					21.5055	12.3402					10.6372	13.0223					16.1321	16.6083					12.172	11.3594					11.6746	13.796					10.2482	15.4561					18.0668	11.1815
17.2545	12.3985					13.7416	14.4154					22.8846	11.6					10.3252	14.1004					14.9216	16.4					11.9317	11.8737					11.8692	13.1183					10.2654	14.8709					16.0112	11.2294
16.226	12.4379					13.8972	14.4752					22.5979	11.0922					10.5512	13.8552					15.6752	16.1741					12.0805	11.7873					11.7976	13.5					10.2659	14.7017					16.7508	11.0857
16.147	13.2571					12.6697	14.8758					23.4732	11.1341					10.4865	13.7915					14.5592	16.0233					12.557	11.8607					12.7935	12.8869					10.1753	15.5587					17.2796	10.965
16.7454	12.728					13.1315	15.0667					21.8619	12.4434					10.4222	14.6749					15.9364	14.6878					11.9582	11.5104					11.3796	13.8426					10.2196	13.902					16.7575	10.9786
16.3696	13.1107					12.7921	14.9922					22.0983	11.4936					11.0261	15.0336					16.3099	15.4939					11.6472	12.2716					11.7292	13.0958					10.2973	14.0991					17.0558	11.0633
15.3235	12.8614					12.8179	14.8948					22.6715	11.3678					10.9184	14.139					16.1047	14.8887					11.6998	11.9152					12.0727	12.6987					10.3165	14.9876					13.9942	10.9446
14.0659	12.1914					13.8971	13.4866					20.8678	11.4302					10.4011	13.9809					15.5506	15.1568					11.4315	12.3373					11.8699	12.8234					10.2367	15.0837					14.0127	11.2245
14.5525	12.6856					13.0141	14.7317					22.0745	11.2885					11.0136	13.9055					17.2983	14.6389					11.5476	11.5437					10.992	12.6529					10.17	15.4192					13.1544	11.1639
14.8525	12.6542					14.465	14.6077					22.9403	11.8992					11.3187	13.8211					18.5957	15.003					11.7496	11.6569					11.3004	11.8412					10.2671	15.1435					15.6549	10.8796
14.6732	12.6403					13.9459	15.201					24.3349	11.6325					11.0323	13.1652					18.507	15.2643					11.6552	11.8477					11.4016	12.3656					10.2476	15.3643					14.5193	10.8173
15.965	12.268					13.8286	14.7232					22.597	11.8767					11.2389	13.4378					18.0439	15.8524					12.222	12.1811					11.3982	12.8603					10.3031	15.2637					15.0127	11.0262
16.3311	12.5783					13.403	14.9086					22.2359	11.5682					11.3713	13.1975					18.6591	16.0127					12.0059	12.4326					11.6902	12.8311					10.3563	16.9588					15.1012	10.5836
16.5607	11.9941					13.754	15.2112					21.796	11.8074					11.2441	12.7938					18.0774	15.912					12.7233	12.0923					11.8332	13.4996					10.4176	16.3509					15.5251	10.4608
16.9968	12.4289					14.2134	15.5644					21.952	12.283					10.6793	13.5852					18.1048	14.5456					12.9714	12.1822					11.9545	12.6039					10.2189	14.6633					15.367	10.2911
15.7102	12.245					14.4075	14.4702					21.9421	12.4725					11.1328	13.5266					16.2453	14.4251					12.7054	11.6356					12.5075	12.8497					10.3351	14.443					14.0216	10.7143
14.6942	11.8715					13.8639	13.8484					21.7622	12.5689					11.1046	13.4766					16.3436	15.7516					12.7403	11.7077					12.4539	13.074					10.3157	13.8023					13.9687	11.2672
13.3696	11.8766					13.7825	14.3203					21.4193	12.0494					10.4184	12.1373					14.0136	15.4363					12.3451	11.8609					12.8869	13.1519					10.207	14.1289					13.0088	11.3974
13.4169	12.2652					13.1962	14.709					21.1829	11.6852					10.3266	14.0589					15.0743	15.0315					12.7206	12.3911					12.5914	13.1381					10.1845	14.1687					13.9597	10.8171
13.5976	12.3109					13.0367	13.3348					20.792	12.0946					10.8223	13.5761					15.9399	14.4232					12.5493	12.1276					12.1015	12.3919					10.3859	15.0597					15.282	10.855
13.2611	11.8441					12.9062	14.1562					20.8016	12.4453					10.3174	14.1565					14.7895	15.5952					13.9844	12.6123					12.2452	12.374					10.1917	13.7188					14.5012	10.862
13.7081	12.8593					13.3515	14.2558					21.2174	11.5861					10.6707	14.059					14.992	14.5178					14.2247	12.678					11.5317	11.7662					10.4255	13.068					16.8666	10.7991
13.5714	12.4212					14.8145	15.024					22.2484	11.4606					10.7298	15.6359					13.9837	15.1234					13.8838	13.4557					11.6068	11.983					10.2747	12.6967					17.9314	10.7351
12.9637	12.4548					14.4572	15.1539					21.0677	12.0097					10.6436	14.4491					17.6107	15.0705					13.6121	12.7199					11.3487	11.9681					10.2941	14.1824					18.0897	10.697
11.8016	12.3068					13.9244	14.5395					21.1488	11.2458					10.288	14.2397					14.9068	14.7442					13.1646	13.5044					12.0605	11.9714					10.1433	15.092					15.0041	10.3478
13.7098	12.3903					14.2218	14.2432					23.2496	11.6724					10.368	14.1714					14.7913	15.1167					12.7977	13.2725					11.2664	11.8463					10.2064	16.334					14.2354	10.4074
14.3759	12.3017					14.0489	13.3812					23.1635	11.8421					10.3863	12.9604					14.1431	14.9548					12.1629	13.0425					11.2803	11.8572					10.1535	15.6326					13.6406	10.4476
15.0794	12.4849					13.0916	13.8266					21.8442	11.8745					10.2553	12.9743					14.021	14.0045					12.4979	14.1051					12.314	11.9138					10.1274	15.3765					12.4807	10.5472
15.0365	12.2216					13.2896	13.8619					21.8443	11.9634					10.2952	13.9141					15.1442	15.2901					12.8255	12.7719					13.0503	11.9623					10.2814	16.9447					13.9542	10.6423
15.1099	12.4068					13.4873	12.9195					20.6871	11.8342					10.1748	13.014					15.3562	15.0126					13.2021	13.9121					11.8293	12.0374					10.2032	15.3905					13.3107	10.675
15.4351	12.1436					13.7322	13.287					21.5823	11.8461					10.1919	12.7561					16.3311	14.3537					13.0263	13.4124					11.409	12.5218					10.213	16.3363					13.6475	10.7875
15.0246	12.4787					13.9227	12.2802					21.0813	11.9901					10.6555	13.9767					17.2704	15.1739					13.0124	13.8413					11.973	12.1482					10.1775	15.6556					14.1201	10.9475
15.2055	12.2636					14.0334	11.4641					20.9288	11.4715					11.0976	13.0122					18.3716	14.836					13.0065	13.5531					12.2737	12.8379					10.2149	17.1727					13.067	10.9969
15.9451	12.38					14.2482	11.7999					21.9825	12.3967					10.6788	12.8913					18.1096	14.7735					13.067	13.1611					12.3956	13.2768					10.1757	16.609					15.4673	11.17
16.5593	12.1575					13.3679	11.6684					21.2816	11.4923					10.6983	12.4332					16.0576	15.5208					12.7414	13.1772					13.0576	13.0846					10.1951	16.0455					14.6113	10.8558
17.4416	12.1642					13.1507	11.2372					21.4965	12.3067					10.5632	12.0958					15.568	15.6386					13.5113	12.5856					13.0593	13.1578					10.2365	15.5782					14.3776	10.9099
16.9027	12.4332					12.6712	12.688					20.6963	12.0224					10.9337	11.7603					16.6757	16.1567					13.3503	12.96					13.2943	13.2022					10.4456	15.0498					14.8129	10.8551
17.3008	12.1901					13.5673	13.2095					21.2874	12.8175					10.6745	12.048					15.0223	15.8087					13.066	13.2617					14.8773	14.2284					10.405	15.2265					13.9738	10.8955
17.8774	12.9515					13.2271	13.8515					21.2595	13.3087					10.7139	12.9623					17.6945	15.6789					13.3068	12.98					12.9899	14.8336					10.269	16.1703					13.3266	10.8956
15.3107	12.6785					14.1995	13.1646					20.747	12.6061					11.1363	14.9417					17.6463	15.4629					11.9836	12.0929					13.8183	15.2366					10.281	14.4913					14.2114	10.7746
15.3242	13.1873					14.0474	12.6608					21.0892	12.2287					10.8645	12.8067					16.8738	15.0252					12.6854	12.4311					13.3366	14.0791					10.2621	15.76					12.9813	10.4985
15.9801	13.2447					14.5185	13.6018					20.3903	12.0397					10.4487	13.491					19.6066	16.1499					13.1753	12.7092					13.3259	13.5462					10.3086	16.7809					13.8993	10.6863
15.1984	12.3488					14.069	12.8677					19.4509	12.1306					10.6627	13.4311					20.1404	15.6947					13.392	12.9213					13.6687	14.2022					10.1929	15.5174					15.0197	10.968
14.8594	12.7179					15.3008	13.1977					20.7683	11.7874					10.8469	13.246					20.6431	17.9843					13.5459	12.6941					13.2143	13.9332					10.1741	14.0021					13.5798	10.4905
14.4238	12.5929					14.4468	12.6079					19.1508	12.1816					10.8218	12.4649					18.5028	17.2934					13.4928	13.2754					13.7523	14.2341					10.252	14.4056					11.1997	10.669
14.8243	12.1107					13.7549	12.0541					20.6803	12.0613					10.607	12.7134					20.8402	17.8915					13.6309	13.1535					13.2099	13.7737					10.277	14.4547					14.5994	10.8046
14.2382	12.2461					15.742	12.0474					21.9399	11.8353					10.8176	12.7218					21.3082	17.7018					13.5804	12.3613					13.6678	13.369					10.1673	12.6946					16.3446	10.487
13.6865	11.9853					17.7861	12.1501					22.3296	11.4641					10.6893	13.4803					19.0006	18.6045					12.9615	12.9643					14.0439	14.2822					10.1736	13.6271					16.4006	10.3469
13.8816	12.5174					17.6997	11.8859					23.4417	11.5554					11.0024	12.7471					20.5201	17.0711					12.2537	13.7309					13.7983	14.3182					10.2091	13.3781					13.2266	10.3682
13.7763	12.9064					16.7594	11.5173					23.3407	11.2584					10.7332	12.5634					21.607	16.1404					11.9892	13.7343					13.96	14.247					10.2415	14.3858					15.662	10.3626
13.6047	12.2576					17.4164	11.9117					22.2408	11.116					10.849	11.6082					22.084	16.4305					12.0834	14.5588					14.3666	14.7407					10.2155	15.3303					14.7957	10.4835
13.4809	12.3242					16.0964	12.3595					21.2392	11.7018					10.6314	12.2892					23.2062	17.0641					13.0843	14.8968					13.995	14.9987					10.198	15.5863					13.9196	10.5105
13.8626	12.7746					15.3613	12.0303					21.2826	11.3079					10.7247	12.1698					20.6826	16.7475					12.3809	14.2951					13.6786	14.6677					10.0421	13.8708					15.9477	10.5639
13.5964	13.0505					15.4473	11.9952					21.0987	11.4269					10.552	11.9436					22.8283	17.1039					12.4143	14.5418					14.1234	14.7465					10.1476	13.991					15.8608	10.8779
13.202	12.428					14.3463	12.4376					21.2396	11.7986					10.6933	11.3912					23.5042	17.8762					13.1154	15.2786					13.6986	14.694					10.0647	12.7903					15.2011	11.135
12.7547	12.372					13.9833	12.5058					21.3339	11.2807					10.6247	11.7995					23.135	17.4198					11.8096	15.2857					13.0137	13.9819					10.2209	12.8581					15.6996	10.5868
13.0804	12.5749					13.4849	11.6412					21.8059	11.8272					10.7368	11.7771					25.0206	16.6622					11.2054	14.5904					13.1008	14.0474					10.0967	13.9775					14.7518	11.0103
13.3842	12.3434					15.5004	13.3288					22.9022	11.4593					10.829	11.6043					22.7589	15.8162					11.2671	14.7465					14.1035	13.8264					10.1844	13.6365					15.6536	10.922
12.983	11.8395					14.8451	12.7947					21.5355	12.0307					10.8084	11.4146					22.328	15.7422					10.8179	14.1135					12.9232	14.5695					10.215	13.2161					14.2517	11.1621
13.338	12.2949					15.4668	12.9656					23.4453	11.4642					10.6931	12.1087					22.1587	15.9243					11.2732	13.6812					13.1814	14.2046					10.3756	13.2087					14.2323	10.9912
13.3475	12.1309					15.9262	12.8284					24.3303	11.543					10.9388	12.3979					24.7269	14.3797					11.4398	14.9296					13.3903	14.6853					10.2207	12.9278					15.5795	11.1639
12.5928	11.9628					15.6398	12.0151					23.1079	11.2304					10.9158	12.0275					27.0372	15.0795					11.6023	15.0078					13.4164	13.6262					10.1932	12.46					16.4167	11.2064
12.5396	11.7434					15.6159	13.7341					21.4237	12.1421					10.8006	12.3256					25.0234	14.3712					11.6512	14.7026					13.2119	13.8821					10.2812	12.8786					16.7406	10.8603
13.0029	11.5046					16.2639	13.1467					21.4264	12.4687					11.0296	12.4812					22.5228	14.3036					11.6669	15.0384					14.4076	13.2286					10.2986	14.1318					15.7063	10.6231
13.0081	11.7586					15.0416	14.505					22.2413	12.0984					10.8348	12.2523					23.7371	15.3493					11.1627	15.9688					14.4346	12.4987					10.226	13.6284					15.8843	11.0603
12.4884	12.1475					14.9865	13.2288					23.2987	12.7558					11.2558	11.8783					21.6091	14.6258					11.6296	15.2345					13.9255	12.4324					10.1954	14.1484					15.481	11.273
12.8057	12.498					13.804	13.4558					21.7082	12.9387					10.9483	11.832					21.1138	14.9256					11.6889	16.9191					14.1287	13.0027					10.1022	13.7135					14.1267	11.3616
13.0736	12.2989					13.5313	11.9894					25.0304	11.8882					10.9176	11.7593					20.9616	15.6064					11.9317	17.0194					13.5725	13.5295					10.175	14.2965					14.4788	11.1337
13.0037	12.6184					14.1183	13.9873					21.1752	11.8452					11.1263	11.908					20.6266	16.2675					12.0797	14.5421					14.3155	13.3394					10.2642	13.3682					13.2174	10.9728
13.0447	12.1205					14.6776	13.1823					20.7947	12.7972					10.9299	12.1025					21.2912	16.7926					11.3678	14.1447					14.2989	13.4066					10.3234	13.3554					12.1014	10.8554
13.4955	12.2068					13.9553	12.8684					21.3601	11.9231					10.8049	11.9699					18.8054	14.4566					11.9314	15.3245					12.9262	13.8952					10.2786	12.6811					12.3326	10.4991
13.4264	12.2874					15.2933	11.4326					21.9439	12.1525					10.7591	12.0142					17.1278	16.8038					12.0864	15.704					13.4236	14.0512					10.2926	12.2805					12.2397	10.6952
13.1585	12.1853					16.8087	12.345					20.6145	11.9064					11.0275	12.0758					21.2889	15.8351					11.7946	14.8434					12.0256	14.6403					10.2069	11.9866					12.9853	11.2787
13.597	12.3656					18.5774	12.7883					20.6293	12.5874					11.1874	11.9334					22.1755	16.6571					12.0316	13.9487					15.1621	14.7505					10.1276	12.0357					13.1771	11.0117
13.821	12.151					19.0607	11.4233					21.8304	12.2584					11.0877	11.8174					20.5617	15.0917					11.8099	15.6832					15.9341	14.9206					10.1144	11.9538					14.1167	10.8871
14.0672	12.2752					17.0974	11.4018					20.659	12.0883					11.3179	11.9798					19.0764	14.2186					11.7916	15.3108					14.6451	13.7339					10.2429	12.4059					12.7428	11.0263
13.4748	12.3906					16.219	12.1838					21.7877	11.5386					11.3992	11.6825					18.3731	13.2718					11.2974	14.7538					15.0136	13.173					10.2425	12.0494					11.8067	10.9193
13.4559	12.2521					16.01	11.9926					21.4754	12.4341					11.847	12.0467					20.5003	12.3622					11.7875	15.0266					15.6817	12.2483					10.1876	12.1578					12.508	10.8789
13.7752	12.3468					16.2357	14.0599					21.6383	11.6008					11.5694	11.6789					19.8208	13.4831					13.1123	15.1548					15.5046	11.6584					10.3769	12.0577					13.5236	10.8609
13.8613	13.0192					15.0407	13.4627					22.4276	11.7622					11.5043	11.6576					18.7741	13.9887					12.9664	15.7765					15.437	11.8456					10.1902	12.2886					14.8354	10.8461
14.0941	12.7684					15.2794	14.9409					20.6043	11.8773					11.4145	11.5821					17.8006	13.3668					13.6956	15.2165					14.9189	12.0864					10.2101	13.0372					15.4162	11.2439
13.1535	13.2858					14.6826	13.6097					20.549	12.3751					11.4276	11.588					18.8793	14.5504					13.0657	14.1693					13.2157	12.7783					10.3758	13.9509					16.9325	10.9354
12.614	13.5509					14.5823	13.6525					20.5418	12.4553					11.2876	11.7307					19.6546	14.3324					14.7019	14.8195					12.8073	13.1206					10.2173	13.9429					15.816	11.1542
12.5199	13.251					13.222	14.0018					21.0399	12.4078					11.4139	11.9176					16.5508	13.9529					16.397	15.6559					11.3969	14.6386					10.3996	13.7285					15.8915	11.1421
13.0188	13.5017					12.8144	13.7191					20.6308	12.5006					11.9452	11.6048					19.721	15.4086					16.0671	15.7989					11.8291	13.2025					10.3141	13.8417					17.3768	10.8846
12.789	13.1759					12.8065	12.6431					20.3006	12.3699					11.7994	11.735					20.1042	14.0992					18.3641	16.1854					11.8809	13.8766					10.3778	13.9267					15.9988	10.5579
13.0574	13.1244					11.9923	12.6641					20.6574	12.435					11.8254	11.557					21.1863	15.1723					19.8685	16.2532					13.7604	14.9208					10.2021	14.5234					14.0617	10.887
13.0786	13.3357					13.019	14.2496					21.0006	12.0386					11.5649	11.5739					18.0207	14.8809					20.884	16.6105					14.4952	15.7593					10.1311	14.5857					14.9291	10.8491
12.9485	13.0802					14.4126	13.3786					21.8417	12.4087					11.7792	11.7771					16.8125	14.4376					20.6043	15.7972					14.3962	15.0941					10.153	14.262					14.0257	11.1651
13.0913	12.8013					13.667	13.7935					21.4038	12.5397					11.8698	12.2015					14.7175	15.1297					20.5459	16.1428					13.8638	14.4465					10.2002	14.5437					13.5743	10.5038
13.2968	12.548					13.3619	14.3686					21.6644	11.3754					11.9777	11.787					15.9089	14.097					20.4862	15.9716					13.4347	13.7735					10.1434	15.0574					15.6469	10.3225
13.1121	12.8008					14.2673	14.2445					21.4276	11.9117					11.6486	11.6633					18.2046	13.7377					20.4231	15.4932					11.8196	14.418					10.1945	14.8679					17.9057	10.1186
12.7951	12.1658					13.7722	14.3269					20.4628	11.5133					11.43	11.7805					17.225	14.7441					20.3293	15.8626					12.6329	14.5787					10.2002	15.167					15.0163	10.2799
13.4485	12.3355					13.3097	15.0882					20.002	11.8899					11.7774	11.743					16.2164	13.7365					20.3263	15.3721					13.3211	13.4908					10.413	14.7433					14.0859	10.1106
13.2605	12.383					14.1454	15.2143					21.3969	11.6157					11.5254	12.0624					19.6784	14.7967					21.13	15.4769					12.0969	13.6746					10.1928	13.9266					17.2146	10.1988
13.3348	12.5551					15.5499	15.1795					21.0618	12.2201					11.2029	11.8677					20.6921	14.1204					17.8582	15.0429					13.0688	13.5796					10.1453	13.4013					15.8084	10.331
12.7349	12.3883					15.8116	14.587					20.7566	11.9771					11.27	12.0355					21.3104	14.8294					18.5322	14.6809					13.2024	14.0068					10.2161	13.5776					17.1563	10.0958
12.8019	12.7142					15.4878	15.2947					20.8583	12.1676					11.0874	12.0631					22.5382	16.4417					18.7699	14.5424					13.2049	13.7963					10.1331	14.0253					16.5587	10.0903
12.9874	12.7868					14.5822	14.7931					19.8784	11.571					10.9448	11.8769					24.0025	16.4766					17.4825	14.364					13.2626	13.4398					10.2682	13.8547					17.0162	10.2576
12.5	13.1133					14.1367	15.2845					21.6201	11.6692					11.2599	12.0961					24.033	16.3866					15.462	14.2477					13.1195	14.0331					10.1608	13.3615					16.153	9.9901
12.5703	12.3745					14.4826	13.3977					20.2802	11.9209					11.4233	11.8578					22.9227	15.8586					18.5142	14.526					12.2984	13.8236					10.0874	13.6149					14.936	10.1035
11.5083	13.1261					14.876	15.1361					19.923	12.0423					11.5555	11.6793					23.7517	14.7122					18.8566	14.952					12.4562	13.025					10.1818	13.3979					16.8218	10.0306
12.204	12.9715					15.684	15.3565					20.5243	12.3151					11.2623	11.6876					22.932	14.1479					21.2541	15.4412					13.3208	13.2774					10.1263	14.4937					18.912	9.9877
11.6216	13.1009					16.5708	14.444					20.2664	12.329					10.9758	12.1015					24.6489	13.8935					19.5599	15.2744					13.8057	13.7258					10.2631	13.8711					19.4042	9.9957
11.4571	13.0254					13.4435	12.8835					20.21	12.359					11.4754	12.4655					24.481	14.0816					18.014	14.4551					13.1186	13.8268					10.0433	14.1419					20.1052	10.1123
11.5919	12.2869					13.0681	12.7863					19.9509	12.4511					11.6292	12.2896					25.7235	13.5079					19.9535	13.8789					12.7479	14.96					10.1345	13.4154					18.2808	10.1304
11.438	12.3695					12.9369	12.7227					19.6026	13.216					11.1842	12.0108					27.0719	13.6036					20.737	13.8131					12.8944	15.2052					10.1591	13.55					17.1409	10.1943
11.26	12.0535					13.3192	12.1789					19.8794	13.7848					11.0591	11.9811					29.8976	15.3257					20.6651	13.7851					11.6279	14.6338					10.0508	12.803					15.3904	10.1108
11.8031	12.9876					13.5706	12.1824					19.5902	12.6117					11.1137	12.3614					25.186	16.5942					19.6663	13.9586					11.8256	15.8782					10.2782	12.6849					13.3683	10.1071
11.3244	12.9638					14.3892	11.8208					20.1475	12.2282					10.6726	11.9986					23.4038	16.1851					16.8516	13.9471					12.0772	14.8335					10.1797	12.8697					10.92	10.0694
11.3096	13.4097					12.6693	13.267					20.0111	12.2123					11.4738	12.0772					25.3347	16.2299					16.3935	13.9549					12.1336	16.7145					10.2231	12.1175					11.6955	10.0686
11.578	13.1236					13.2027	12.1825					20.2193	12.0241					11.0099	12.0551					24.4172	14.9962					17.6041	15.6358					11.7078	15.8604					10.1759	12.6836					13.4509	9.9105
11.4397	13.1326					11.9135	12.188					20.8869	11.8957					10.8632	12.1424					25.1949	15.232					17.4421	14.8629					11.2978	15.7943					10.2193	11.9902					16.5921	10.1654
11.4742	12.3752					12.2572	11.7105					20.8508	11.5854					11.1988	12.006					24.6264	15.1054					17.6877	14.0916					11.5202	16.1071					10.2178	12.6008					18.1266	10.1216
11.427	12.4997					13.4945	11.5579					21.3115	11.0795					11.1721	12.0914					25.3955	14.4844					18.0953	14.0977					11.6713	15.9087					10.298	13.0143					16.3902	9.9679
11.2611	12.4358					12.8173	11.8044					21.9933	11.4772					10.7583	12.213					21.8715	12.8337					15.5191	16.1763					12.1926	15.668					10.2003	13.2055					18.7376	10.0565
12.4587	12.5498					12.7643	12.6962					21.0382	11.4373					10.4704	11.9265					23.5475	13.9197					17.0933	16.5888					11.5682	14.5853					10.1609	13.5067					16.4341	10.0961
12.6861	12.6544					13.0764	12.1498					21.6227	11.6208					10.3195	12.0093					23.0848	14.63					16.5928	15.9493					12.0084	15.5119					10.1708	12.7532					17.318	10.0496
11.6079	12.5929					12.3391	11.9049					20.6748	11.7016					10.4715	12.3488					21.8302	14.7194					13.6359	15.6424					12.3399	15.8422					10.2392	13.6839					18.0867	10.092
11.9948	13.1665					12.2264	11.9778					21.5486	11.6657					10.4101	12.038					21.4353	16.4345					14.8342	14.9878					11.9118	16.2546					10.1246	14.7486					16.551	10.1873
12.7089	13.1297					13.6104	13.0608					20.5734	11.6935					10.4037	12.4802					21.7277	16.9954					13.9329	15.3563					11.7115	17.2217					10.2574	14.4261					17.8977	10.1959
12.6516	12.4958					13.001	11.8255					21.9974	11.6476					10.5213	12.0785					27.1955	16.6217					13.5416	15.9419					12.2312	17.9896					10.1829	14.1985					17.9971	10.0082
12.2679	12.5704					12.9633	12.1691					21.4687	12.4193					10.3815	11.8199					28.4902	16.8801					13.9302	15.6353					11.5648	18.0239					10.3119	14.1894					15.2198	10.4526
12.2217	12.7602					13.731	12.1387					22.4468	11.4503					10.3762	12.0209					26.6554	17.9102					13.4773	15.7423					11.5876	18.189					10.3145	14.0827					16.3277	10.199
11.5771	12.9365					13.6781	13.2399					22.028	11.6753					10.2467	11.8625					26.5127	17.6819					15.218	14.5843					11.9539	17.6892					10.1774	14.2091					16.5777	9.9776
11.7909	12.9627					13.7748	13.7763					22.1167	11.8116					10.5038	11.6652					25.0213	18.5942					15.197	14.104					11.6265	15.5723					10.2082	13.5211					17.8728	10.3901
11.9336	12.8182					13.5034	14.7011					22.1775	11.9013					10.3012	12.4281					24.3055	19.4273					17.0252	13.9164					11.8475	16.7013					10.2702	13.0515					16.3529	10.8857
12.5212	13.1236					12.7942	14.4755					21.7337	11.2815					10.2772	12.7211					26.1887	19.508					16.3935	13.69					11.4468	16.907					10.3216	13.9932					18.3677	10.5643
11.9477	12.8863					13.6367	14.8603					22.4335	11.1904					10.2168	12.3092					24.3612	17.1595					14.2044	14.714					12.1251	17.8691					10.2407	14.1219					16.8466	10.676
12.7736	13.1142					14.945	14.0255					20.8961	11.4635					10.6174	11.7837					22.1961	16.6257					15.5563	14.4656					12.1251	18.2774					10.1867	14.5443					16.7222	10.3967
13.172	13.443					13.8688	14.3687					21.8541	11.1051					10.4418	11.952					24.5276	14.6612					14.1558	13.56					11.6223	17.7712					10.2872	14.62					16.4237	10.5911
13.256	13.2079					12.9952	14.6549					21.7056	11.182					10.5158	11.8614					25.919	13.5495					13.7264	15.2896					11.6012	17.7274					10.178	14.5129					19.5227	10.7076
13.5957	12.8449					13.7219	15.3417					21.0972	11.3812					10.5446	12.2296					25.7335	14.454					12.7204	15.2512					11.4216	18.0413					10.1663	14.1076					17.5663	10.4436
13.8297	13.9618					12.9652	15.7193					21.8258	12.5141					10.6895	12.3853					26.3581	15.0559					11.4191	15.2762					11.6292	17.5044					10.2927	13.8328					14.897	10.7229
13.9949	13.1473					12.5483	15.9599					21.5591	12.2069					10.4077	11.8991					26.6705	13.9948					12.0391	14.8064					11.4191	15.5459					10.1749	14.3199					15.1407	10.4361
13.3486	13.103					12.6736	15.8908					22.1659	12.1584					10.2546	12.0593					25.1128	14.1166					12.5346	15.0089					11.1948	16.4183					10.2478	15.8619					16.3849	10.5751
13.6365	13.0739					13.0813	15.0545					21.7909	11.7772					10.3462	12.3483					24.2542	13.1635					13.3869	14.4421					10.7576	16.6928					10.1289	14.9531					14.8982	10.6324
13.1822	12.8112					13.2458	15.3098					22.0226	11.0131					10.3893	12.3114					22.0814	13.1516					14.3376	14.5071					11.2342	16.2608					10.1887	15.6821					14.8509	10.6319
13.4689	12.3853					12.5585	15.152					22.1462	11.3493					10.4541	12.0443					20.2412	13.7287					13.356	14.0462					11.599	16.5086					10.1948	15.3526					13.6542	10.8707
13.4436	12.5281					12.9791	14.6168					22.3582	11.4529					10.4413	12.0245					20.2634	13.5187					13.1464	14.3076					11.3222	15.599					10.419	15.2505					11.9903	10.584
14.3672	12.8685					12.9787	15.2697					21.7272	11.6849					10.5416	11.9908					19.2897	13.3257					13.9108	14.0962					11.4591	14.6883					10.2329	15.0806					13.9087	10.6714
13.8957	12.5529					13.2253	14.9155					23.2769	11.489					10.351	11.6143					22.085	14.0085					12.9616	14.6216					11.8121	15.7692					10.3029	15.2804					14.5168	10.8175
13.5678	12.5666					12.2252	14.5297					23.8365	11.1171					10.3108	11.8204					21.1207	14.1042					12.2906	14.8965					11.4329	17.3456					10.4025	14.4074					14.2406	10.6619
13.9891	13.3254					13.7321	14.8881					21.4011	10.9907					10.4315	11.9554					21.0008	15.1553					12.4587	13.9426					11.5315	19.0548					10.2685	14.4617					14.32	10.6725
13.5385	12.7753					15.0917	14.3527					20.8631	11.1521					10.5477	12.0983					22.6301	14.858					12.9292	15.015					11.5125	18.7795					10.5849	14.2324					15.0159	10.3588
13.7062	12.9881					14.2201	14.1553					21.1903	11.2739					10.5047	11.9267					20.8499	15.4372					13.0069	13.4829					11.4914	16.8441					10.3043	14.7924					14.7879	10.6319
12.9061	13.2195					13.6232	13.411					22.2336	11.7353					10.5283	12.2359					20.7337	14.9276					14.1616	15.1195					11.348	16.2696					10.474	16.2098					13.9073	10.4004
13.2467	13.0147					13.6971	12.418					21.8333	11.8959					10.488	12.3052					20.1639	13.6129					14.6948	16.2948					11.727	17.5842					10.3037	16.0523					13.0755	10.5601
14.0476	13.3341					13.1995	11.8777					21.1132	12.0308					10.4259	12.3992					20.5713	12.3989					13.8122	17.1274					12.115	18.1878					10.2208	16.3991					12.6422	10.6343
15.409	13.3132					13.6856	12.2455					21.0437	12.1875					10.6541	13.2986					21.3802	11.9961					14.3344	16.8156					11.7617	17.9134					10.241	16.9667					14.1464	10.5714
14.8048	13.5212					12.1149	11.7685					20.6087	12.0802					10.5699	13.1566					21.8672	13.0578					13.6344	16.7834					11.3991	17.6971					10.2557	17.623					13.4744	10.636
14.1519	12.7651					12.0132	12.0974					20.9897	12.2333					10.4506	12.7527					23.3311	12.3577					12.6604	15.2834					11.363	16.6483					10.3741	18.9571					11.2259	10.7071
13.8514	12.535					12.1164	12.4186					21.3368	12.4599					10.2676	12.6747					21.1013	12.3597					12.9913	14.3668					11.9177	16.5888					10.2834	19.4256					13.4886	10.6873
13.807	12.4665					12.247	12.4472					21.6646	11.5194					10.3306	12.2974					20.4117	12.1302					13.1677	15.2022					11.2883	16.1289					10.1831	18.8417					14.612	10.6574
13.8991	12.4806					11.7877	11.2769					22.5331	11.5686					10.3225	13.0773					23.3141	11.7602					13.739	15.4067					11.8365	16.3038					10.2945	19.4683					13.9993	10.9802
14.6077	12.7468					12.1496	11.5382					21.2757	11.4995					10.5823	12.6952					22.5309	11.7253					13.833	15.1301					11.5465	18.8699					10.3574	18.1164					14.761	11.033
15.872	12.6721					12.1196	11.5903					21.1236	10.9102					10.78	12.4415					23.7674	11.908					14.5105	15.5906					11.9576	16.7297					10.3396	19.1517					13.7246	10.8269
16.3038	12.582					12.6572	12.0571					21.1388	11.4359					10.4731	12.6633					24.4813	12.7636					13.3005	14.9195					12.1604	15.3887					10.3841	19.1926					14.9126	10.9409
15.286	12.6314					11.8145	11.0397					21.3164	11.5419					10.5325	12.3333					22.0225	12.7168					13.7711	15.5649					12.4127	14.002					10.3634	19.4323					14.3198	10.6307
17.0853	12.4837					11.9201	10.873					20.3743	11.8837					10.6817	12.4525					20.8786	12.4943					12.7793	15.8717					12.7985	14.3861					10.3768	18.0723					12.9346	10.8457
16.1748	12.8329					12.071	11.1934					19.7796	11.9244					10.3573	12.2511					20.1422	13.5665					13.4618	13.386					12.9493	15.1293					10.4685	18.1722					13.8373	11.1906
15.8336	13.0657					13.1556	10.8607					20.4865	12.4011					10.0677	12.223					19.3707	13.2217					13.4534	13.059					14.0455	15.0883					10.289	17.4771					15.2764	11.0888
15.6855	12.6448					12.3045	11.0451					20.5687	12.1933					10.2187	12.0597					18.3931	13.7657					12.9833	13.4648					14.1445	14.2629					10.5519	15.8345					15.4763	11.0593
14.3142	12.5233					12.1748	11.7007					21.0283	12.4179					10.416	12.0577					20.5506	13.9013					12.9962	13.392					13.4175	15.2079					10.3973	17.1086					15.1642	10.8086
14.8916	13.2978					11.7515	11.0076					20.7171	12.2279					10.5293	12.2285					17.5648	12.9825					13.5325	12.762					13.395	15.7136					10.411	15.9947					16.6669	10.8345
14.4628	13.0941					12.0956	11.0157					20.4427	12.0356					10.2683	12.5249					16.7102	12.4814					13.3764	12.8469					12.6372	15.4852					10.4363	18.7566					15.6768	10.4597
13.4702	12.6336					12.5048	11.245					20.0326	11.6377					10.3191	13.2002					18.1345	12.8334					13.1949	13.2803					12.8777	15.3712					10.3078	17.9367					14.0686	10.2861
14.172	13.3191					11.861	10.9686					20.3322	11.9956					10.3355	12.4911					17.0732	12.4315					12.8964	13.6462					13.2909	14.8778					10.5737	17.4055					15.4831	10.2654
13.2474	12.7959					11.6397	11.0692					21.4287	12.2254					10.3713	12.5741					15.539	12.1673					13.3306	14.4279					13.2412	15.025					10.6417	18.0847					15.0141	10.8073
14.6619	14.1663					12.0569	11.1534					20.6715	12.1041					10.3287	12.4434					17.4122	12.3138					13.5497	13.6379					13.4356	14.5724					10.3373	17.586					15.2958	10.7716
14.7098	14.0462					12.2914	11.0404					21.2071	12.3953					10.1652	13.0413					16.528	12.3939					13.5368	15.3515					13.0666	14.6662					10.4773	17.707					15.136	10.8063
14.3284	14.1505					14.0253	11.3586					20.9041	11.8212					10.4463	12.5676					18.8093	11.4315					13.2534	14.7834					13.2004	14.4254					10.4555	18.7082					16.1993	10.6591
14.0716	15.165					12.0711	11.2127					20.9105	11.4795					10.9174	12.5239					14.6325	12.6928					12.6285	14.1875					13.2538	14.8095					10.4176	18.4984					16.4781	10.6966
14.6025	14.5071					12.7846	11.2508					21.4206	11.4899					10.2043	12.659					14.7771	12.2331					14.018	14.9169					13.1682	15.6147					10.2928	16.8253					16.7635	10.8253
14.2322	13.6552					12.0027	11.0941					21.0912	11.5776					10.2405	11.9117					15.2763	13.412					14.2035	15.2165					13.2906	14.3606					10.3025	15.7647					18.0387	10.6163
14.1832	13.8165					12.1885	11.09					20.9493	11.4459					10.6076	12.1734					13.3037	13.0004					14.6008	15.2643					12.6436	14.638					10.2933	13.8726					17.5814	10.5041
14.9589	14.5294					12.0979	11.1072					20.5702	11.4802					10.3977	11.6896					13.1666	12.5497					13.6589	16.5071					12.863	14.8572					10.3233	13.0295					18.3059	10.503
15.0021	14.5401					11.3772	11.5773					22.0889	11.7233					10.3922	12.1116					13.4641	13.6646					13.5873	16.0021					11.9439	15.8778					10.1835	13.0312					19.2027	10.7983
14.1486	16.4703					11.8323	11.2567					21.4748	12.4845					10.4137	11.424					13.4368	12.9004					13.558	15.102					11.5165	15.0826					10.1221	13.7288					17.6364	10.6965
13.5445	18.1396					11.9675	11.1896					21.0011	11.929					10.341	11.6639					14.5684	14.1993					13.4141	16.1826					12.0113	14.7566					10.3452	13.7068					15.7888	10.4625
13.6231	18.0534					11.9945	11.5013					20.0832	12.1463					10.355	12.0499					15.3634	15.8207					12.9761	16.5821					11.3282	14.4041					10.1152	12.2157					16.4298	10.6165
13.4503	16.9697					11.9095	11.7099					19.5947	12.4166					10.4469	12.5011					14.8373	16.9495					12.7868	15.8487					12.0128	14.6114					10.2173	12.8987					14.5785	10.6979
13.3712	17.4165					12.0468	11.6937					19.9773	11.7639					10.3836	13.178					16.1173	16.1919					13.1964	15.2554					11.5968	14.2138					10.1793	13.4779					15.3266	10.7535
13.5875	17.3435					11.7006	11.5246					20.4934	12.0455					10.3284	13.3089					14.0051	13.9782					13.3094	14.6142					12.487	15.0644					10.1746	13.7948					14.5105	10.3249
14.6276	17.6789					12.0071	10.8841					20.1944	11.9479					10.2246	12.4507					15.0415	15.1836					13.4271	15.6664					11.2493	14.5888					10.3976	14.0118					14.9307	10.5042
13.7269	18.1232					11.9361	10.6066					20.1659	11.8518					10.2272	12.5584					14.7155	16.0561					13.4973	14.8284					11.0254	14.2234					10.5406	15.0184					16.033	10.3972
13.1136	18.0815					12.4845	11.0907					20.9718	11.6176					10.1832	12.7633					13.3648	17.2548					13.2926	15.3165					11.4803	13.9456					10.1187	15.0594					17.0521	10.45
13.2977	16.4247					12.6952	11.2288					20.7715	11.5495					10.2203	12.5976					13.3386	16.1524					14.3358	15.6701					11.0386	14.2935					10.4461	14.5037					17.1529	10.6307
14.799	14.6528					12.5268	11.197					20.521	11.7974					10.2019	12.1834					13.3312	14.4806					12.8756	15.0301					11.4187	15.4595					10.0359	15.631					19.0003	10.6701
14.6722	14.432					13.1313	10.8994					20.5238	11.8909					10.2691	11.8761					13.694	15.1052					13.1115	13.9758					12.4675	14.4612					10.2328	15.0317					19.9478	10.5691
14.3924	15.8767					14.2851	10.8282					19.9208	11.7943					10.3842	12.6339					12.5879	15.9301					12.9878	14.5682					12.3659	14.0967					9.9912	15.7726					19.3741	10.6012
14.0188	15.6707					12.3548	11.1871					20.4459	11.2381					10.3002	12.4691					12.1486	15.9218					13.8436	15.3568					11.7134	15.0098					10.0965	14.1796					17.8294	10.8692
14.2166	14.6558					12.5367	11.1701					20.9984	11.041					10.3204	12.4643					14.0238	15.0633					13.9742	14.2732					11.0315	14.0463					10.3099	14.4975					17.813	10.8611
14.1132	14.6526					12.079	11.1911					20.4321	11.6387					10.3918	12.6768					14.4168	14.296					13.0628	14.7019					11.4982	13.3173					10.1927	15.123					19.3489	10.6224
14.1751	14.3415					12.781	11.0905					20.34	11.8702					10.3944	12.8088					15.3058	14.5617					13.5014	15.0854					10.8076	13.4118					10.3315	13.9028					18.8682	10.8415
14.3147	13.4456					12.6875	10.9921					21.1914	11.605					10.1778	12.5176					15.0168	16.7649					13.7507	14.5925					10.4777	13.6128					10.1587	13.6806					18.783	10.8986
15.091	14.7134					13.3668	10.9571					20.1326	11.6265					10.2299	12.8665					15.2802	16.2299					14.3981	15.617					10.8137	14.2713					10.2571	13.6768					18.2092	10.8904
14.1987	15.9676					12.9969	11.1474					20.4092	11.4491					10.6116	12.296					18.2265	15.2378					12.9761	14.3353					11.2493	14.1945					10.1945	13.4393					18.8697	10.8429
14.2896	17.2822					12.4485	10.9066					20.5622	11.4022					10.3025	13.6917					16.0324	15.1472					12.9844	15.081					11.4695	15.8955					10.1707	13.7942					18.1496	10.1108
14.5362	15.3567					12.8373	11.1219					20.7734	11.4972					10.2396	14.1963					15.8876	15.2728					13.8596	15.271					12.1996	16.0709					10.3488	14.1569					19.9814	10.3259
14.4044	16.6731					13.731	10.7192					20.5667	11.4609					10.4148	14.486					16.6492	14.4206					15.1999	15.4822					13.5321	16.5044					10.3035	14.9379					18.1362	10.4897
15.1808	17.0618					14.6161	11.2163					19.46	11.7208					10.1958	13.8568					15.837	13.9314					13.9867	14.1764					13.5808	15.4328					10.2078	14.375					18.7447	10.5391
14.8529	16.594					14.5829	10.9711					19.5077	11.5149					10.1053	12.4631					16.2568	15.2431					13.0444	14.4207					13.0007	15.6316					10.1645	15.0668					17.5438	10.8059
15.1718	15.71					15.1286	10.7222					20.5929	11.6278					10.1473	12.7228					16.4469	15.0547					13.0425	13.7769					12.8978	15.4601					10.5006	15.0613					16.7745	10.4399
14.6246	16.6621					14.6645	10.8246					20.2733	11.705					10.1036	12.9478					17.4651	14.9524					12.2407	12.755					13.1563	15.5623					10.5524	14.6807					15.1192	10.4969
14.4224	18.1787					13.5844	10.616					19.7489	11.9018					10.3231	13.3658					16.8834	13.7614					12.6498	13.0813					12.4129	16.4485					10.8697	15.1745					15.8649	10.2088
15.5987	18.984					14.4143	11.0113					20.127	11.619					10.2681	12.6381					15.3211	14.1268					12.402	13.5143					12.5037	16.1607					10.9404	14.3241					14.9927	10.2733
14.0578	18.1772					14.9626	10.9998					20.081	11.6219					10.4408	12.8893					14.5861	15.1774					12.5103	13.4865					13.1213	17.764					10.7425	13.7555					15.6049	10.596
13.0382	19.4482					14.6593	11.2775					19.9156	11.7739					10.325	13.1827					13.7751	14.7983					12.9068	14.0901					12.8204	16.5271					10.5706	14.9404					17.1452	10.9192
12.8238	18.2909					15.6795	10.808					20.3744	13.2191					10.0173	13.1959					14.4544	16.4249					13.8495	14.5864					11.9557	18.6411					10.3893	14.4966					15.5345	10.6581
13.3554	16.5589					14.965	10.7428					20.2788	12.6037					10.4955	12.8482					15.5253	15.4598					13.6883	15.6936					11.3395	17.6					10.4438	14.8185					16.682	10.3835
13.0812	15.4811					16.2244	10.4685					22.1765	11.8496					10.5443	13.0193					15.8448	15.2648					13.5685	15.2879					10.5337	17.0443					10.4251	14.5138					15.4666	9.9882
14.4247	14.6736					15.0223	10.6439					20.7618	12.2666					10.3756	13.0672					14.8225	16.3037					13.0139	15.9228					10.7463	17.4813					10.4461	13.9779					16.6864	10.4361
14.9843	14.4778					14.9543	10.4117					21.3528	11.75					10.2202	14.0186					14.9991	16.0478					12.9141	15.9056					10.6987	18.3501					10.4551	14.196					15.1192	10.5034
14.3367	14.1246					14.601	10.4147					20.9437	11.7475					10.0386	13.7078					13.9901	18.7896					12.7021	16.8148					10.4906	21.2737					10.4275	15.4658					15.1971	10.782
14.6435	14.3608					14.1553	10.6025					21.0542	11.5904					10.2933	14.0188					15.6193	18.5708					13.7713	16.237					11.0404	19.3191					10.4053	15.7056					15.9532	10.7614
14.6529	15.1382					14.1655	10.9439					20.8698	11.7015					10.3416	13.5414					13.1718	18.5858					12.9648	17.3265					11.1616	19.9094					10.7968	15.1142					16.7015	10.6568
14.6781	15.3493					14.5185	10.6667					21.1373	11.6211					10.217	12.4271					13.6744	18.2881					12.8162	16.0747					11.4855	20.7347					10.3565	14.2952					16.7197	10.7526
14.4017	15.7563					14.1424	11.3228					21.0882	11.5473					10.328	12.1199					14.2777	19.5846					12.3227	15.8761					11.2591	22.312					11.0627	14.8801					19.1018	10.8806
15.5079	15.6419					14.7003	10.7562					20.1925	11.1603					10.3104	12.8172					13.2227	20.2694					12.1323	15.7198					11.6065	20.4761					10.8291	15.2428					18.8319	11.1367
14.9645	15.9233					14.3975	10.7385					20.4939	11.2749					10.2362	13.4815					13.1695	17.4534					12.3945	15.4174					11.9073	20.8974					10.7044	14.5165					18.2689	10.781
14.9403	15.6693					14.0208	10.6461					21.0711	11.0186					10.4131	12.9226					13.1333	18.3276					12.127	14.7335					11.4927	24.1384					10.6729	13.6344					17.8652	10.8242
15.2072	15.1043					13.0729	10.7179					21.4191	11.7544					10.4689	12.3921					13.5016	19.9399					11.9527	14.0121					11.3047	21.86					10.817	14.5128					17.5115	10.6121
14.3989	16.5334					13.3006	10.5021					20.4265	11.6213					10.3317	12.106					12.5696	19.2556					12.0997	14.9913					11.1756	21.9432					10.7586	13.2479					18.5311	11.1016
14.5	15.1922					14.7965	10.5182					20.5666	11.5918					10.264	12.3951					12.524	20.1667					12.0744	15.4771					11.9886	22.3667					10.5089	12.5725					18.348	11.0081
14.3791	15.2902					13.8017	10.2993					21.0069	11.7076					10.2008	12.2984					12.8546	18.1232					11.8337	13.9855					12.1859	22.055					10.7169	12.8629					18.2817	11.1898
14.592	14.0945					13.3776	10.6137					21.1566	11.7655					10.3238	12.0173					13.7553	19.6314					11.95	14.764					12.3814	22.8121					10.6611	13.244					17.5138	11.1596
13.7889	15.6177					14.1949	10.2403					22.3854	11.7256					10.3307	11.8398					12.8652	16.5127					11.363	14.2764					12.0068	21.8583					11.1342	14.4193					16.7939	11.1259
15.1858	15.5071					15.2537	10.276					22.5744	11.5816					10.0245	12.1469					13.2717	13.6666					11.5485	14.3181					12.6865	22.6509					11.203	13.4631					19.0984	11.0017
14.6993	15.9803					13.9406	10.3919					22.7143	11.8972					10.3139	12.7437					12.4721	13.3086					11.3185	14.4746					12.9699	21.8689					11.6229	12.5947					19.3124	10.9757
15.2379	15.5325					13.6031	10.3163					22.353	11.8408					10.2325	13.2859					12.9605	13.2182					11.9165	15.4872					12.7879	20.6055					10.8726	11.9806					19.7883	11.5544
14.2507	15.3028					14.2222	10.5795					22.9779	11.6865					10.1813	13.3384					14.2019	12.52					12.4801	15.0531					13.9542	19.6061					11.0157	12.2329					20.6757	11.8904
14.0037	15.7659					15.0692	10.8777					22.7057	11.968					10.309	13.4095					14.3575	12.4732					11.8317	15.5275					13.0368	20.1314					10.5178	12.0517					20.0612	11.5566
13.4812	16.8326					13.687	11.1846					22.5434	12.132					10.5324	13.8814					14.1792	13.8065					12.1633	17.2512					13.4936	20.0691					10.4436	12.1618					20.2664	11.7654
13.4243	16.6338					12.4115	10.7365					22.7059	12.0476					10.3014	13.819					13.5777	14.0548					12.9306	16.1131					12.2868	19.0189					10.2341	13.3657					19.4337	11.2917
14.151	16.4799					11.6836	11.034					22.6002	12.247					10.2838	13.0747					14.7834	14.1975					14.2775	15.5171					12.4735	20.7564					10.454	14.6009					20.3114	11.4801
13.1261	15.6559					12.659	10.6208					23.0757	12.8607					10.2702	12.6091					14.3713	14.52					15.8542	15.547					12.6169	20.9584					10.2437	15.4786					20.1902	11.6043
12.9511	15.5009					12.5926	10.7894					23.2459	12.1974					10.3352	13.4129					15.8511	14.6811					16.1088	15.9347					12.339	20.9861					10.5034	13.3562					17.0549	11.7627
13.1835	17.543					12.7928	11.5837					23.4251	11.8745					10.2065	12.4679					16.48	14.4307					18.7874	16.2161					13.267	21.2259					10.5176	12.7146					18.2667	11.1993
14.1155	18.2568					14.4557	11.5409					24.1487	11.189					10.2986	13.6174					17.0945	14.2022					19.1631	15.0607					14.0612	19.8873					10.4064	13.2835					18.35	11.2578
13.1683	18.1867					13.5042	11.0453					23.3632	11.558					10.2153	13.2857					16.7828	14.0109					17.4756	14.9					13.31	19.6331					10.6068	13.6599					18.8015	11.1755
12.1474	18.3828					13.4948	11.5702					23.8306	11.6099					10.3882	14.063					16.9088	14.0593					16.6871	14.1926					13.0178	19.7763					10.439	13.6663					16.922	11.1514
12.5656	17.1137					14.5747	11.6451					23.929	11.9478					10.2471	13.6032					16.0761	13.0924					17.4967	12.6834					14.5691	20.6182					10.8989	12.6664					16.3862	11.1076
12.9503	17.4692					15.4793	11.8134					23.233	11.6795					10.3601	13.9223					16.1768	12.6443					17.3297	14.3703					13.9949	20.578					10.5122	12.7157					17.153	11.1065
12.3037	17.5482					14.5019	12.2928					23.8321	12.1953					10.6076	13.5971					17.6318	13.1411					18.1254	14.9804					13.2608	19.0597					10.2862	12.9871					14.3235	10.9966
12.7942	17.2509					15.4234	12.3508					24.2872	11.9619					10.4839	13.2558					17.9094	13.0696					17.3813	14.8418					12.7108	19.7033					10.3005	12.7683					15.4734	10.9186
13.7127	17.5328					14.254	11.329					23.9093	12.1118					10.5046	13.4157					15.8805	13.304					18.0434	16.1176					12.4136	20.351					10.1412	13.7934					15.6183	10.9317
13.505	17.9929					14.9196	12.5014					23.6291	12.0722					10.2827	14.3658					15.8159	13.1809					18.9519	16.8273					12.7013	18.4416					10.2374	13.0262					17.0619	10.7585
13.904	18.4694					14.715	12.3744					23.2473	12.1728					10.5435	13.7659					16.2967	13.604					18.2983	16.2155					12.8945	18.7147					10.4671	13.5002					15.7818	10.6442
14.0585	17.5945					14.3283	12.9147					22.9762	12.1195					10.4273	13.9782					16.9526	14.0607					18.2581	17.0681					13.322	18.5446					10.3038	13.2233					16.8452	11.0946
13.6152	18.6048					15.3553	12.7709					22.545	12.1066					10.4511	13.5114					18.8266	14.381					19.5017	17.1174					13.2891	16.5345					10.3957	13.6194					17.5442	11.0079
13.3645	17.9267					14.96	12.6242					23.2681	12.1517					10.2792	13.0702					18.3483	14.9342					19.3753	16.3159					13.433	17.6901					10.2045	13.8479					16.8698	10.9113
13.2005	17.845					17.3511	12.4867					23.8004	12.0238					10.4042	13.9205					18.6879	14.1421					20.0566	16.566					12.26	17.4322					10.2983	13.6701					16.8978	11.1234
12.6906	17.6639					16.8499	12.4643					23.3626	11.9167					10.2817	14.1825					18.7883	12.6782					20.5124	15.4769					12.1202	16.7143					10.303	12.8728					16.5906	10.8179
13.012	17.5381					17.0156	12.8614					24.8142	12.0502					10.3312	14.0954					17.592	13.2651					18.8664	15.2947					12.1199	16.3635					10.2237	11.6937					16.0334	10.8268
12.1985	16.169					16.0165	12.5774					24.2417	11.7338					10.3065	14.1345					15.7747	13.6295					20.2256	14.7053					12.845	16.4406					10.2604	12.4011					16.3463	10.8834
12.6475	16.176					15.4569	12.8009					23.9071	11.8662					10.189	14.1981					16.3806	14.5667					21.1201	15.2098					12.9263	17.8256					10.322	13.7394					16.5669	10.9559
13.9765	14.6773					16.5741	12.2733					23.5908	11.7524					10.2713	13.7022					15.2779	13.8361					20.4364	14.9918					13.6668	17.5592					10.3669	13.9129					18.7937	10.5285
13.3502	15.2519					16.8224	12.3422					23.5098	11.3995					10.5083	13.266					16.9757	13.3055					20.4776	14.129					13.6223	15.6968					10.1493	13.6623					17.0237	10.9818
13.102	14.5738					18.039	11.5009					23.1142	11.6083					10.6151	14.1802					17.1969	13.7336					21.628	14.2339					13.6219	16.2291					10.351	12.8718					16.494	10.9541
14.5518	14.6146					17.7483	11.6345					22.7793	11.5507					10.3996	14.1591					16.7223	13.7739					22.8325	14.73					13.0241	17.0735					10.27	12.8671					14.7304	10.7762
13.1689	13.3238					18.1294	11.8161					22.4039	11.2595					10.3284	13.8489					18.5509	15.4338					25.203	14.5766					12.7394	16.5681					10.3147	12.986					14.7809	10.953
13.2636	13.7787					20.8173	12.1371					22.8394	11.3252					10.3948	13.6739					19.4566	13.4813					25.8929	14.3848					12.646	16.331					10.2557	12.7742					15.5562	10.886
13.0043	13.0199					19.4768	12.422					21.7368	11.4278					10.3791	13.313					17.9701	13.7679					26.4693	15.2092					12.9107	16.7662					10.0838	13.1723					16.0984	11.0913
13.4633	13.5015					21.4532	12.612					23.0615	11.2884					10.1433	13.9029					17.3349	13.1452					24.7849	14.9342					13.478	17.1347					10.281	13.7212					16.5013	10.862
13.3464	13.6224					20.2787	12.1297					22.7698	11.2466					10.4101	14.2263					15.2079	14.7984					25.3981	15.2389					13.9897	16.2778					10.3004	14.3721					16.1735	11.0055
15.2257	15.271					18.0226	11.7474					21.4953	11.7696					10.2867	14.2663					18.1191	15.495					24.5838	14.9888					13.0298	17.1881					10.2947	13.5389					16.574	11.0317
13.9941	14.2374					20.9161	12.3994					21.8668	11.5819					10.0985	13.9656					16.9459	18.032					25.9731	13.9301					14.1995	17.3506					10.3467	13.4571					15.175	11.0079
13.7853	14.6937					17.8132	12.0251					21.5124	11.7734					10.2965	13.42					18.6798	19.1567					26.7953	14.0078					14.328	17.1826					10.7049	13.3322					13.414	10.9425
13.7203	14.7557					19.0793	12.4716					22.8586	12.0771					10.274	13.5463					18.5823	19.5964					26.0793	13.6317					14.3521	17.553					10.3833	14.0194					12.3421	10.7139
13.6635	13.9353					18.4259	11.3784					22.9093	12.334					10.3314	13.4785					16.7206	18.1424					25.1376	13.256					14.2226	17.4633					10.5075	12.8784					11.7687	10.8283
13.0986	13.5225					18.4476	11.2658					23.8985	11.6084					10.3273	14.2949					15.9606	20.299					24.7663	13.1741					15.6934	17.218					10.3573	13.3101					10.8014	10.7928
12.6397	13.9773					17.3106	11.751					23.4742	11.5303					10.4019	14.1071					14.8091	19.8694					25.2639	12.705					13.4121	17.7157					10.297	14.9213					12.6432	10.6296
13.4093	13.1842					16.713	12.0108					22.5577	11.254					10.264	13.8339					14.3016	18.811					25.1589	13.6405					14.5375	18.5426					10.3962	14.2083					12.979	10.71
14.6525	13.1618					15.2879	11.9007					22.6693	11.0391					10.1997	14.0571					14.9258	20.5255					24.3595	14.9239					14.097	18.8849					10.4728	13.2324					12.7973	10.7238
14.3519	13.5644					15.6674	11.6084					21.4398	11.4474					10.1361	13.1161					15.8899	23.0692					24.2529	14.156					14.4913	17.1652					10.6773	13.683					12.5372	10.6134
14.5414	14.4815					16.5741	11.4899					20.9738	10.9934					10.3371	13.7706					15.0177	22.6607					23.2472	14.0499					15.4233	16.2393					10.4478	13.5937					12.3232	10.775
14.712	13.7843					14.9708	11.8491					21.9486	11.5714					10.1412	13.7298					15.2705	23.7916					22.9338	14.6336					15.1912	17.4004					10.4619	12.2354					12.248	10.8229
14.9949	13.4447					16.9784	11.7173					20.9325	11.1718					10.1422	13.4248					14.9397	20.0925					23.5677	13.9351					15.4495	17.6067					10.242	12.3775					13.0628	10.8024
13.9223	14.359					15.9816	12.4729					20.7076	11.1143					10.2384	13.2392					14.8649	19.5129					23.857	13.5609					14.922	15.6842					10.4003	12.4895					14.0714	11.1324
14.4999	13.9988					13.5713	12.4049					20.827	11.5317					10.0016	12.7539					15.849	18.96					22.5653	13.6765					15.3279	16.5309					10.2496	13.3124					13.878	11.3042
14.1029	14.1831					14.0244	12.521					21.9169	11.7049					10.0989	13.5981					18.0967	16.3698					22.3382	13.552					16.3803	15.636					10.2117	13.9899					12.7287	11.2641
15.0904	14.0124					16.1458	12.5956					21.2916	12.1631					10.0292	14.445					17.4311	18.5874					24.4249	14.8456					15.6048	15.5791					10.1561	14.0106					13.2536	11.0092
14.4102	15.0171					15.9832	12.1873					21.4334	11.3084					10.3196	14.5174					17.2021	17.4103					22.9038	15.8348					15.6547	15.6802					10.2136	14.8052					13.8226	10.8148
14.1841	14.6626					15.2102	12.4099					20.9739	11.5688					10.1798	14.2829					16.6041	16.6169					22.652	15.5437					15.0355	15.605					10.4453	14.4043					14.1665	11.0136
13.9167	14.9245					15.0891	11.3047					20.871	11.4622					10.2283	13.7282					17.0033	18.4156					23.4798	14.715					15.1451	15.9083					10.1634	14.7074					14.6584	11.0392
14.0494	14.3361					16.5572	11.6334					21.481	11.4729					10.0587	14.0445					18.6908	19.837					23.3541	15.0363					16.0966	16.1649					10.325	13.0613					13.4049	11.2815
13.8544	14.8034					17.0498	12.0849					21.07	10.9159					10.0141	13.5056					19.4981	20.1749					22.2995	15.3932					17.5379	14.4769					10.4037	12.5154					13.6192	10.4423
14.2407	14.3029					16.5437	11.5681					20.5632	11.3082					10.147	13.4882					19.9969	19.8334					21.5797	14.8796					15.5415	13.4134					10.2314	12.8303					14.0456	10.745
15.0452	14.1516					15.8409	11.991					20.7815	11.8275					10.0849	13.6397					20.691	22.1281					22.1133	14.7996					15.0102	13.1352					10.4304	12.7779					12.9174	10.6443
13.7213	14.7605					15.566	11.7074					20.3432	11.1024					10.1046	13.9893					23.0976	18.9692					22.7458	14.6546					15.6375	13.133					10.3555	13.0075					13.6786	10.4744
13.5779	14.222					14.3479	11.1663					21.537	11.7105					10.1859	13.9306					22.96	18.969					23.5617	14.2229					16.0479	12.8961					10.6677	15.1489					16.8395	10.5707
14.1256	13.335					13.6662	11.0874					20.5988	11.6165					10.1962	13.1192					19.9118	19.7874					22.5209	14.0916					16.4699	12.5468					10.3412	14.9447					16.7297	10.6743
13.9813	13.2774					12.7557	11.6616					20.2492	11.4172					10.1544	13.1058					21.8955	21.4245					22.6101	13.892					16.6799	13.0514					10.4202	15.5977					17.7807	10.5947
14.2253	13.3508					13.1691	10.866					21.065	11.2533					10.2616	12.9493					23.0484	22.5976					23.2115	13.7893					16.5671	12.8074					10.7743	15.769					18.0855	10.5543
13.7288	12.8459					13.9009	11.4717					21.6771	10.8257					10.4139	13.2135					25.2747	23.009					23.5032	13.6401					19.1809	13.2679					10.493	16.9924					16.4016	10.9916
13.7911	14.1703					13.3228	11.5057					21.0413	10.7769					10.2728	12.9931					28.2646	23.9172					25.45	13.2907					19.4687	14.067					10.4181	15.5317					15.0748	10.9509
14.5439	14.6702					13.9752	11.8828					19.4852	10.8058					10.067	13.5284					26.5803	23.513					25.6334	13.5902					18.7882	14.3277					10.5304	15.7953					13.7622	10.6483
15.3082	14.9735					13.2365	11.3789					20.2181	11.0224					10.1863	13.346					24.3051	22.9314					26.7873	14.7873					16.636	14.9548					10.4342	14.9189					13.5429	10.6863
15.0687	16.4271					13.2185	12.371					20.3335	10.9242					10.3358	12.8103					20.5604	24.4022					25.5789	13.3732					17.4138	15.1896					10.5129	14.8209					13.5428	10.8774
14.5317	15.0608					13.4287	12.0518					20.3002	10.6363					10.2874	13.1151					20.0368	23.0191					27.9486	12.497					20.1885	15.253					10.5557	14.6186					16.3183	10.7243
13.7658	15.1174					13.6329	11.8539					20.1976	10.6794					10.1671	13.2873					19.7566	22.5611					25.6404	12.7266					21.6178	15.4038					10.3774	15.1431					15.3054	10.6572
14.3624	15.0659					13.0909	11.3183					21.0817	11.1729					10.2633	14.7768					18.6885	22.2068					27.852	13.1575					21.5682	16.4126					10.4175	15.7608					16.1546	10.8992
14.6913	13.2078					13.4949	12.1521					20.8591	11.0045					10.4025	15.2					18.554	24.647					25.5204	12.3673					18.908	16.1584					10.1356	15.0545					15.5552	11.1
16.1732	13.0316					13.8838	12.4429					22.7842	10.6305					10.3567	16.0156					20.6006	21.5836					23.2711	12.5985					16.8854	17.4626					10.3475	14.4395					15.3271	10.808
15.1266	12.9952					13.2081	12.6473					21.1345	10.4887					10.3786	14.6319					19.9485	24.1933					20.8407	12.5061					16.785	16.5851					10.5007	13.5811					16.8889	11.282
14.8024	13.1319					11.8853	11.974					19.1756	10.4324					10.3091	15.2291					20.6671	23.7403					20.2001	12.3952					16.4278	16.2326					10.5087	14.7944					15.6168	11.0202
14.738	13.0855					11.8804	11.7995					17.814	10.3223					10.2312	13.9174					23.2489	24.7042					21.0903	12.1427					17.5257	15.9339					10.4302	14.818					16.2307	10.717
14.0744	12.9551					12.1866	11.8497					20.9207	10.3149					10.0958	14.1623					21.076	26.9838					21.2878	13.5438					17.4131	15.3199					10.3092	13.7045					15.693	11.2724
13.9523	13.5419					12.1838	11.5182					19.6606	10.5816					10.4182	13.7908					22.2693	25.1111					21.2966	13.0721					16.8007	15.4197					10.5142	13.7412					15.345	11.0619
14.0278	13.8511					13.2045	11.7782					19.5256	10.5381					10.2011	13.026					22.7776	26.1556					20.6863	12.6131					15.9334	16.2928					10.4109	13.1989					14.3328	10.6547
14.5709	13.1253					14.2023	11.9231					21.489	10.8138					10.5303	13.7459					22.0946	22.521					21.8152	13.3943					16.2182	17.9113					10.7648	13.1401					14.8431	10.8119
13.944	13.0776					13.7598	12.2284					22.0562	11.5827					10.6138	13.4387					20.9187	22.1709					21.3875	13.7562					18.3719	17.3864					10.6322	13.125					15.4816	10.778
13.5145	13.2522					12.6382	12.4841					20.5511	11.3576					10.4274	13.1655					22.0403	22.9714					24.3587	12.9609					18.8095	17.1129					10.5579	13.079					14.9274	10.7503
13.8425	13.1511					13.122	12.0808					21.7741	11.1281					10.2802	13.8024					23.3799	22.1484					21.4821	12.2485					17.425	16.1842					10.5309	13.3438					14.6441	10.7973
13.7694	13.7367					13.1233	12.4981					22.3219	11.929					10.3274	13.1282					26.1687	21.8107					21.2275	12.3972					17.5715	16.3793					10.6272	13.7722					14.6444	10.9869
13.2749	15.5838					13.2002	11.3611					20.5764	11.5213					10.1476	13.1789					25.319	18.7235					21.1865	12.0766					16.9664	15.8984					10.3081	14.173					16.9229	10.8331
12.7616	14.6796					13.4011	12.4546					22.7195	11.0224					10.4196	13.8045					21.4175	18.9681					21.0167	11.7477					17.681	15.8455					10.6296	14.1815					17.6717	11.0535
13.5371	14.9329					12.7222	12.6756					21.1529	10.4696					10.3698	13.8329					23.5766	19.29					20.1368	11.9458					18.284	17.3186					10.6363	14.7698					17.6268	10.7437
13.8018	16.2919					12.8317	12.3408					22.1714	10.8833					10.4625	15.1269					23.3802	20.4878					20.4765	11.9736					16.6346	15.9163					10.8437	14.8334					15.9121	10.7897
13.2343	15.9988					12.8284	12.5161					20.4008	10.8827					10.1665	12.8873					22.9666	19.5734					20.9729	12.5037					17.6687	17.3217					10.6679	13.6632					14.0892	10.6819
13.7521	15.663					12.9323	12.0455					19.533	10.8476					10.4389	11.9189					23.936	20.3187					22.214	12.6658					19.7053	17.0455					10.7705	13.4725					13.8129	10.6972
13.5626	16.5954					13.3838	11.9306					19.4251	10.8999					10.5741	12.263					23.9422	20.5329					21.936	12.7793					17.7681	16.4217					10.7685	13.5151					13.3422	10.8678
13.7378	16.6334					12.9305	11.5687					20.0681	10.362					10.5799	12.3683					21.551	21.8545					21.7815	13.2337					19.0854	15.6307					10.9339	13.5697					12.6865	10.583
13.5411	16.6812					13.1799	11.6238					20.9447	11.1527					10.379	12.441					21.128	19.2541					21.72	12.9582					16.2595	16.7747					10.6644	13.8981					13.634	11.0572
13.078	16.118					12.6865	11.9422					19.8147	10.8776					10.4986	12.6645					22.1797	20.4861					21.5446	13.8719					14.6316	17.0522					10.4801	13.7762					12.7106	10.8233
13.4518	15.8334					12.126	11.4288					18.0553	10.4052					10.4879	12.9431					20.6602	21.2746					22.6732	14.6862					14.2908	16.6059					10.4258	13.9013					14.4251	10.4652
13.0691	15.2721					12.0486	12.0097					17.2356	10.5572					10.456	13.161					21.0679	20.3121					19.7324	14.4963					13.6185	15.1972					10.9462	13.7028					13.997	10.6062
13.0994	14.8019					12.4635	12.1944					17.9556	10.9568					10.2844	14.2272					18.8527	22.5384					19.2436	13.8634					14.5735	16.0181					10.9086	14.3487					13.5184	10.4338
13.4314	15.9111					12.4023	12.1302					17.929	11.0352					10.5864	13.4051					22.2954	23.4279					18.3407	12.4444					14.553	14.691					10.5565	13.8088					14.2808	10.7478
13.5873	14.759					12.9858	12.9455					16.492	11.2285					10.2001	13.0346					19.3226	24.2687					19.8794	13.5851					14.5755	14.591					10.7562	13.0693					15.0786	10.8217
13.9533	14.7525					12.161	13.5411					18.4196	11.1002					10.2712	13.8449					22.6728	27.2955					18.2894	13.5224					14.7116	14.043					10.8731	13.383					14.4227	10.7051
13.2899	14.4889					14.2727	13.3469					19.1787	11.3627					10.1593	13.5503					21.9999	29.7502					18.5867	13.6069					16.1422	14.4132					10.8819	14.6544					14.0664	10.9518
13.5746	15.8637					15.0725	13.5507					19.0362	11.1314					10.3894	13.9965					24.2557	28.4143					18.0096	14.5997					17.2975	13.2053					10.7333	14.7531					14.4225	10.655
13.7921	14.7009					13.9916	13.8416					20.8972	11.2941					10.4732	14.5581					24.4388	26.8676					19.2018	14.831					19.7869	13.5208					10.7891	16.1863					16.1734	10.5162
13.5375	15.0712					14.3678	13.3794					22.033	11.2374					10.4342	13.5371					22.8061	27.1346					18.8767	14.5971					19.5728	14.2041					10.8277	15.6536					16.6309	10.5496
13.9608	16.6749					14.3679	13.841					19.9886	11.4007					10.4883	14.1136					22.3142	26.5061					17.5486	14.9134					19.2927	14.3304					10.5449	15.0228					18.2321	10.5122
14.6834	15.4382					14.1129	13.1352					17.3498	11.3544					10.3711	13.7691					22.822	28.8742					19.7673	15.1057					20.1395	15.2867					10.7345	16.1736					16.8342	10.4272
15.1582	16.44					13.2241	13.6434					18.8366	11.1968					10.4142	13.7462					19.4945	25.9479					17.884	16.6837					19.4439	14.8793					10.5984	16.9458					16.5086	10.3756
14.7876	14.4708					13.0923	14.0655					20.6636	11.2402					10.3274	14.117					20.7482	25.2517					19.7131	15.1377					17.4542	15.181					10.8711	15.399					16.9862	10.4698
14.9953	15.4144					13.5162	13.0839					18.7421	11.4591					10.4412	13.0513					21.2438	23.7304					19.8889	14.837					17.1517	14.008					10.7514	15.0338					15.8554	10.1876
15.1969	16.5128					13.9004	13.0521					19.3461	11.1889					10.6289	11.9974					23.6972	20.2854					19.2327	14.938					17.3555	13.2063					10.7588	15.379					15.8435	10.6305
14.8884	15.7086					13.9702	13.2313					21.4085	10.9143					10.7843	11.6578					20.1247	21.1331					19.8964	13.6008					18.2446	13.4157					10.7012	14.4301					16.6754	10.4475
15.2483	16.8946					16.1432	12.5426					21.7527	11.0283					10.4924	11.8141					18.7408	21.7208					21.3675	14.995					18.709	13.3501					10.7202	13.5134					17.3934	10.9618
13.2551	18.7711					15.9956	13.0649					20.3415	11.034					10.5839	11.3831					17.2262	23.0544					22.2933	14.2986					15.4239	13.8268					10.6878	14.2538					17.8045	10.6257
13.3832	17.9528					15.0304	13.8238					22.3446	11.3705					10.4591	11.4624					18.3814	23.421					21.6326	14.5463					17.3684	14.1344					10.4768	15.515					20.159	10.8462
13.1406	16.4587					13.7899	13.9937					19.9565	11.3098					10.5358	11.5607					20.236	22.6434					20.5101	14.3468					17.5173	14.5096					10.7853	13.2643					18.6152	10.8025
12.7471	16.2163					14.1304	12.4252					17.4316	11.1464					10.9706	11.1461					21.2052	24.524					19.2448	13.6881					18.9797	13.5479					10.7356	13.4276					18.6591	10.7014
13.8012	17.0266					12.6655	12.3853					18.8834	11.3749					10.5065	10.9712					21.273	22.7047					20.863	13.7866					18.4728	14.0958					11.1559	14.8249					17.9074	10.8877
13.744	17.0675					12.5799	13.6467					17.7448	11.3054					10.5965	10.5308					18.5356	22.3181					20.4266	13.6976					20.5663	13.3844					10.8657	13.9311					19.1871	10.8286
13.4789	16.8005					11.3692	13.9686					17.9331	11.7845					11.0588	10.7227					17.2998	21.2046					20.2465	13.9182					18.6983	12.839					10.8938	14.2618					19.7392	10.7401
13.2078	15.1921					11.3525	13.5014					15.9194	11.6002					10.6829	10.5995					20.8158	21.8456					20.3385	14.803					17.0568	12.6852					10.7416	14.417					20.0444	10.6632
12.9899	15.4506					11.3196	14.755					16.1872	11.8576					10.982	10.8282					15.3561	22.7939					19.5017	16.319					17.34	12.6722					10.8339	13.9249					21.269	10.7925
12.8386	15.5128					12.1182	16.2975					17.0759	11.7252					10.9838	10.7471					16.6776	22.0896					19.5884	17.3356					17.2691	13.0789					10.8273	13.1908					21.5587	10.8412
12.1973	14.2344					12.0976	14.4131					15.6299	11.7081					11.4485	10.9068					16.8604	19.9272					19.5661	17.0543					18.1666	12.4431					11.1253	13.5793					18.8081	10.6919
12.2013	13.6764					11.1373	14.1227					16.7896	11.6706					11.3642	10.9212					18.2062	18.2721					19.1884	16.0806					18.9299	13.1738					10.9939	13.8962					18.3607	10.7157
12.4639	13.4523					11.3138	14.2765					15.9222	12.0017					11.9916	10.7933					15.1262	18.0571					18.7275	15.6675					19.8208	13.6396					10.8623	13.1761					18.1425	10.8938
13.8217	13.6285					10.9886	14.5024					17.178	11.3459					11.5545	10.7285					15.1211	17.8669					19.9337	16.2098					19.1166	12.2262					11.0192	12.7057					17.0428	10.6575
13.6781	13.8696					10.9862	14.7511					15.5594	11.2812					11.6022	11.3693					14.396	17.36					19.0816	15.4683					19.9226	12.5238					11.1134	13.3444					18.1072	10.7924
13.3711	13.3882					10.7877	14.1679					15.7148	10.7778					11.7289	11.6228					17.3508	20.0502					18.081	16.2899					20.4708	12.3756					10.9545	13.5149					18.5475	10.7311
14.6709	13.4624					11.5535	14.8432					15.5227	11.0746					11.7226	11.6183					16.8864	18.3043					18.4104	16.7821					20.2411	12.8269					10.7776	13.5882					18.5209	10.8036
14.952	13.2887					12.836	15.5149					16.2287	10.7843					11.9252	12.3232					15.84	19.5301					18.1492	15.1235					19.886	12.5					10.9845	13.4988					17.3022	10.8534
14.7049	13.5138					11.3781	13.5649					17.5056	10.7868					12.1716	12.3628					16.9977	18.5112					18.4853	17.6509					23.8518	12.623					10.9426	13.7328					17.4376	10.6775
15.0339	12.9957					12.0903	13.4972					18.22	10.5606					10.8636	11.9436					17.9997	19.5778					17.0822	17.5675					23.4403	14.0521					11.297	13.761					17.6235	11.0961
14.1323	13.2016					13.3314	13.8303					18.2567	10.5392					11.0459	11.7918					22.0337	20.458					18.6621	16.9131					25.111	13.5871					10.9033	13.5828					17.2746	10.7662
14.6871	13.2701					13.3558	14.4006					17.4859	10.6344					11.5766	12.4169					24.0212	20.2425					16.7195	16.5362					22.2862	14.0819					11.0192	13.3743					17.0053	10.9065
14.1336	14.1555					12.1022	12.782					18.3242	10.771					10.9936	12.4783					21.5722	21.6469					16.3325	16.3881					22.9405	14.4731					11.1676	13.7276					16.3751	10.701
14.837	14.469					12.4348	12.6261					20.5607	10.684					11.3821	12.2182					23.2159	22.2331					16.2474	16.9802					23.5027	14.9789					10.9171	15.3479					14.0174	10.7477
15.1227	15.8021					12.4604	12.2647					21.2968	10.7208					11.2195	12.1699					24.2689	21.4008					14.8362	16.0832					23.22	15.5388					11.393	14.0531					13.2686	10.9663
15.0049	14.6966					12.9938	12.521					22.303	10.8642					11.6234	13.3632					21.5602	20.2255					15.5829	16.5979					23.5872	14.7167					10.7445	15.6401					13.6821	10.7664
14.1686	15.9439					14.3526	12.5684					20.114	10.7183					12.4004	12.5338					20.6749	20.0791					15.4074	15.7365					21.1646	15.109					10.9868	15.5487					13.6968	10.776
14.7321	14.7495					13.4454	12.7093					19.9534	11.336					10.4083	13.6167					20.3425	20.8688					14.6988	15.2959					22.8144	15.2933					11.6838	16.7505					13.1745	10.542
14.7135	14.0832					12.0871	12.1301					20.0587	11.1681					10.4352	13.587					17.3554	22.3359					15.1352	15.3893					22.0177	14.0102					12.0419	15.5358					14.3819	10.56
14.6122	14.6049					11.5902	12.6					20.3934	11.1143					10.557	12.7047					18.5855	22.2511					14.5204	14.5335					21.9826	15.2938					11.7601	13.7957					13.1101	11.057
14.5247	16.1072					13.178	12.1544					19.7367	11.1869					10.2611	13.5279					19.3386	23.9039					14.303	13.6023					22.4548	14.7422					12.2716	15.6863					13.3987	10.8897
14.6552	16.2318					12.2869	12.2078					21.7082	11.4316					10.4307	12.5125					17.1655	23.0471					15.1803	14.2622					25.1394	15.8265					11.65	14.5874					13.7648	10.942
15.2896	15.6209					12.594	12.5007					21.3008	11.6613					12.2792	12.0269					18.7375	23.5878					13.5253	13.7224					24.1311	15.3735					12.9619	15.2739					12.7455	10.8314
15.3891	14.3221					12.9603	12.502					21.1077	11.2489					11.9629	12.3085					17.9276	24.346					13.6678	14.0598					19.5355	14.8482					12.773	15.7619					14.0385	10.7778
15.0896	14.457					13.2597	12.54					21.4598	11.3069					12.8815	12.8523					18.0395	24.1795					13.2932	14.3285					19.1222	14.7157					11.8629	18.0223					13.0464	10.7741
14.6444	14.7381					12.3403	11.6572					21.525	11.4132					12.6733	12.6825					17.4164	26.0221					14.174	14.6374					19.2495	14.7403					11.2838	16.8898					12.9753	10.8546
14.4221	14.6685					12.4027	11.9043					20.483	11.1721					12.1644	13.1189					17.9253	26.0465					14.739	14.5395					16.613	17.1726					11.3827	19.2433					12.7317	10.93
13.9668	14.7112					12.4697	12.554					21.4436	11.3551					11.4989	12.0943					18.9279	27.2545					13.9735	14.3258					17.4782	17.2039					11.6256	19.5901					12.3279	10.9161
14.6451	15.2634					13.5772	12.5809					21.8768	10.6753					11.2654	11.8051					22.288	27.4942					13.1454	13.4676					17.7983	15.7525					11.4811	19.8142					12.4142	10.7637
14.5985	16.3165					13.5734	12.6387					21.3889	11.3742					11.5426	12.0975					22.679	27.3752					12.291	14.2961					18.3372	17.9406					11.6586	18.6231					12.4171	10.7728
11.8414	16.0179					13.1488	13.6549					22.79	11.3319					11.5949	12.8215					21.9435	27.612					13.2947	13.3695					18.9868	16.4783					12.2558	20.6677					13.5284	10.5771
11.8461	14.3584					11.9255	13.0671					21.497	11.6856					11.2918	12.2723					18.9924	27.008					12.4429	13.581					17.9559	18.4538					11.2939	20.0302					13.4221	10.6696
11.7667	14.4978					11.4601	12.1638					21.3452	11.9066					11.5817	11.5246					20.2362	26.7364					12.9692	12.3862					17.8123	18.0578					11.2961	20.6653					13.4675	10.5531
11.9358	13.5957					11.2521	11.4181					21.3076	11.4346					11.3357	10.966					21.8108	27.1693					11.253	12.7831					18.3626	18.2982					11.5586	20.4103					13.8985	10.4408
12.1615	14.2921					11.7171	11.0289					21.663	11.347					10.909	11.9868					22.0492	25.1946					11.3878	11.9313					16.35	17.1316					11.2683	19.4487					13.5346	10.5522
12.3899	14.6821					11.7971	11.8999					23.3517	10.9953					10.4953	11.2855					21.9947	23.8479					10.7423	12.5477					15.5743	17.4573					11.1329	18.8566					13.459	10.4939
12.2921	15.1271					12.0321	12.1758					21.9187	11.5723					10.4505	11.4473					21.7341	22.8954					10.6093	12.0405					15.3865	16.5781					11.2731	16.4422					13.9187	10.9157
12.5361	14.4532					11.8886	12.4528					20.7349	10.7919					10.3167	10.8042					23.4166	23.8813					10.7718	12.8441					15.1461	15.0963					11.9534	19.1403					15.025	10.6476
12.6891	14.9506					12.0963	13.1311					21.9076	11.4831					10.3829	11.0058					23.867	22.0485					10.5597	12.1719					16.7768	16.2184					11.5521	20.3187					16.2688	10.6091
12.4365	15.0883					11.8746	13.0817					20.8508	10.8316					10.2462	10.867					20.4775	18.3603					10.7575	12.2444					16.9531	15.5256					11.3476	20.4268					16.679	10.5415
12.3147	15.1383					11.8674	12.9521					19.9578	10.764					10.1969	11.6921					19.7898	20.6255					10.7232	12.4635					16.4614	15.9661					11.7137	20.2134					19.2917	10.7422
12.0756	14.3134					12.8424	12.931					19.2398	10.833					10.3718	12.143					18.7724	19.9344					10.2882	12.607					16.6295	15.7428					11.8618	21.9006					18.3691	10.351
12.3308	15.0804					12.0548	12.5018					19.4296	10.7752					10.1932	11.6509					19.052	20.8861					10.5747	13.456					17.8679	16.0398					11.9943	21.2754					17.1947	10.4563
11.9645	15.0551					12.2146	13.5123					18.968	11.2935					10.384	12.802					17.7328	18.6934					10.4933	13.1063					17.2238	14.7402					11.7148	20.0062					16.0826	10.5114
11.8677	15.2207					12.1313	12.7832					17.9589	10.5975					10.252	14.4533					17.5035	18.5565					10.3796	13.0433					16.688	14.1814					11.7726	20.6181					17.137	10.4529
12.4745	15.0704					12.1073	14.0346					19.8084	11.0477					10.2349	13.7806					17.8929	18.8881					10.9886	11.6957					17.7513	13.4744					11.7661	18.9189					15.5218	10.5406
12.3645	14.4531					12.3111	12.8538					21.4199	11.1082					10.7353	13.3027					16.4496	18.8103					11.1021	11.6236					18.4378	13.716					12.3914	20.6611					14.051	10.5757
12.2875	15.1338					11.8104	13.4838					20.2925	10.9478					10.4607	14.4827					17.1745	20.0231					10.4228	12.3565					17.3336	13.1111					12.0708	20.8331					14.7445	10.9129
12.1482	13.8712					11.5776	12.656					17.6115	11.5409					10.2054	14.1033					16.7813	20.34					10.8582	12.2948					18.7173	12.8901					12.1564	19.5692					14.2446	10.7485
12.6911	13.536					11.4135	12.3104					15.1717	11.6825					10.4072	13.9055					16.4145	20.7412					11.6093	12.0639					18.4464	12.9172					12.0308	20.726					15.0352	10.7106
13.6502	12.7192					12.0551	13.453					17.4266	11.2358					10.4241	13.2261					16.8004	21.0924					11.1928	12.2979					16.5324	12.9718					11.6875	19.0582					13.6796	10.573
12.7242	12.2041					11.7278	12.7697					17.0111	11.2642					10.5182	13.6526					17.0154	19.2955					12.3674	12.2161					17.4208	14.2815					11.7169	21.808					14.142	10.7043
13.1534	12.4889					11.3102	12.8034					15.2182	10.9175					10.313	14.0008					18.0905	17.4463					12.9608	12.4432					15.9609	14.7676					11.9971	22.6843					12.3809	10.5818
13.3012	12.8289					11.7817	12.7156					14.7531	11.1461					10.4172	13.4207					20.581	16.7607					12.817	12.482					16.7006	15.4234					11.9559	22.4194					12.8672	10.6529
12.9136	13.2727					11.6841	12.4618					16.0812	11.4709					10.1412	13.0693					19.3959	16.1921					13.4515	12.2422					17.9808	14.9636					12.2137	21.6354					14.3271	10.6006
12.16	13.1732					11.9382	12.3547					14.3597	11.4013					10.3133	13.2496					19.567	15.2761					13.1623	11.9866					20.8488	15.5588					11.8597	21.6964					15.178	10.752
12.1004	13.5911					12.0266	12.4558					15.8079	11.0719					10.3217	12.2854					19.7858	14.3517					12.4429	12.8644					18.1734	15.2879					12.3785	21.2763					15.7555	10.9538
13.0133	13.8699					11.6293	12.4116					15.0489	11.0513					10.4042	12.6434					22.0187	14.6485					12.9646	12.4453					16.8903	16.0296					11.6269	20.9295					14.8868	10.6839
13.61	13.315					11.6185	12.7977					14.518	11.0364					10.6294	12.2457					22.0365	14.7229					12.4333	12.4016					16.5274	15.2083					12.0953	19.0501					14.0677	10.459
13.7476	13.0925					11.4942	12.9356					15.9345	11.8062					10.5243	11.8563					24.3083	13.846					12.7468	12.0226					19.0565	15.5312					12.7699	18.5061					15.1552	10.6552
13.7531	13.0057					12.3761	13.0875					15.679	12.2526					10.2959	11.3405					24.4751	13.5021					14.2769	12.2035					22.5736	15.1835					12.6279	18.1605					15.9564	10.7745
14.3841	13.2932					11.3642	13.4287					16.8483	11.6428					10.3299	11.8855					22.4295	15.1738					12.2528	12.2017					19.2436	14.3892					12.2165	16.8912					15.8733	10.7353
14.2672	14.0593					11.7074	14.6785					16.8815	11.2132					10.2639	11.2026					25.8236	17.0167					12.8114	12.3362					22.6593	15.5466					12.3782	16.0215					16.0975	10.4105
14.2989	14.4089					11.8463	13.9655					16.1298	11.7787					10.3571	12.0042					24.6173	16.1454					12.5928	12.1545					21.5249	15.4406					12.3149	16.1443					16.1871	10.673
15.399	13.8502					11.7356	15.11					17.5515	11.2488					9.9933	13.0151					23.3346	17.2683					12.7947	12.58					20.6174	15.7014					12.453	16.1915					16.6696	10.8896
15.7946	13.3806					11.4885	18.2679					17.2877	11.4694					9.992	12.8685					21.5172	17.3402					12.0621	12.8704					22.0706	13.7259					13.1662	16.1148					15.8458	10.555
14.7456	13.4604					11.7016	18.9292					18.5696	11.9099					10.0498	12.415					23.6631	17.6766					12.5489	12.3837					20.6194	14.6434					14.1689	14.0694					15.533	10.5789
15.8487	13.6808					12.022	16.1321					18.3158	11.7227					10.0664	13.016					22.5613	15.7377					12.6735	12.3306					19.5063	15.2922					15.5015	15.3422					14.0064	10.6303
14.6308	14.8376					11.8542	17.5522					17.6708	11.6162					10.0311	13.0565					21.7247	19.0684					12.2246	12.4004					16.2356	14.1092					15.224	14.9054					15.3819	10.5017
14.1146	14.8372					11.6971	17.1563					13.8465	11.3572					9.8729	14.2108					23.0932	20.51					12.2516	11.7664					16.5414	14.8347					14.2162	14.9518					16.2036	10.5788
14.6658	14.468					11.7321	15.9611					16.2336	12.6798					10.1492	13.4298					23.2542	22.8621					12.4138	12.2072					15.771	14.2011					13.5027	14.5421					18.4177	10.5389
14.0368	14.3941					11.5601	17.2212					14.9959	12.4277					10.3174	12.9947					25.4607	21.9611					12.454	12.3083					16.0762	15.1538					13.7217	15.6312					15.3183	10.3645
13.592	15.0804					11.8268	18.1244					16.3522	12.4419					10.268	14.7447					26.2086	20.3992					12.4919	12.7641					20.2405	14.1239					13.2252	14.3586					15.8047	10.3293
13.3157	15.0829					12.1564	19.3154					17.5031	12.09					10.0204	14.1374					26.0238	22.0326					13.3342	12.5879					21.5962	14.6428					14.1969	13.9893					15.6805	10.5417
12.3079	15.0849					11.6314	17.8361					21.3786	11.9354					10.1121	15.1003					22.2398	23.057					13.026	12.7275					18.5726	14.6801					13.0874	13.407					14.3571	10.516
12.2501	14.7842					11.6159	18.0688					17.5721	11.8299					10.0968	13.9739					24.2789	24.3698					12.6042	12.6945					17.4045	14.2051					14.429	13.2926					15.2699	10.5684
11.933	14.6737					12.1513	18.9115					18.5481	11.6609					9.8925	13.1092					22.2826	25.0671					13.341	13.2236					16.888	14.1465					15.242	13.5812					15.2514	10.4169
12.3959	13.9726					11.5946	18.0952					18.703	10.8972					10.0022	13.2642					22.9266	23.2504					12.4529	12.653					14.5461	14.0086					16.9634	13.9328					15.9548	10.6153
12.7467	14.914					11.4712	18.011					20.3213	11.1633					9.8813	13.3646					22.059	23.155					12.3417	12.597					15.4304	14.3315					14.7259	13.1594					17.9958	10.7708
12.2908	14.4924					11.2713	18.2589					20.823	11.4296					9.6335	13.6343					19.5867	23.5281					11.5873	12.5575					16.3052	14.8652					12.8381	13.9822					18.4617	10.8475
12.8424	14.5007					11.3675	18.7102					20.2535	11.5094					9.7932	13.8999					17.8546	24.6892					12.1425	12.6699					15.6885	14.8956					13.5636	12.9263					18.9477	10.7054
13.7649	14.5279					11.2971	18.1801					19.6134	11.804					9.9836	13.3231					20.6396	25.602					12.1929	12.6746					17.7378	14.2769					14.4588	13.6417					18.7011	10.7698
12.8182	13.8756					11.4088	17.6675					18.8731	12.2123					9.9823	14.6767					20.071	28.7591					12.086	12.4832					17.2786	14.14					14.6076	13.0371					20.3082	10.6747
12.58	13.126					11.3063	19.3035					19.5139	11.8637					9.8756	14.6245					20.6525	28.9304					12.8613	12.9247					15.6152	14.7229					13.8584	13.6143					19.2053	10.5452
12.3726	11.6799					11.3968	17.6138					17.6785	11.3538					10.1542	13.9066					21.226	26.3417					12.082	12.5395					14.1661	14.0848					13.1006	13.4065					18.5278	10.4383
12.7374	12.3077					11.1541	16.7456					16.5746	11.85					10.0343	13.591					22.423	24.5411					12.2347	12.2145					13.5622	14.4075					12.8834	13.7045					18.0676	10.9255
12.8032	12.5829					11.0462	17.3707					16.6151	11.6687					9.9453	13.3441					23.0851	25.6401					12.0822	12.7071					15.0308	13.4702					12.9794	14.053					18.1529	10.3664
13.2585	13.1569					11.4141	16.8295					18.2218	11.0966					10.2413	13.7493					21.9705	26.0876					12.4638	12.9215					13.0655	14.6095					13.5829	13.8312					19.6853	10.7333
13.2368	13.4123					12.1133	15.6628					19.5915	11.3756					10.1693	13.4664					23.1377	24.8499					12.8289	12.5769					14.5697	14.6413					12.8407	14.1652					18.5748	10.5639
13.5771	13.8489					12.4568	14.8307					19.2001	11.2798					10.3309	12.7268					21.2868	21.7408					12.2986	12.1866					14.7528	14.4956					11.678	14.6236					18.2211	10.6156
13.3033	13.4414					12.5686	15.2015					19.368	10.982					10.4318	13.4811					23.0522	22.7748					12.0252	12.5527					15.1978	14.2977					11.9615	13.6971					17.9628	10.3798
12.4688	13.9317					12.9399	15.9954					20.1308	11.3561					10.3683	13.3748					22.8169	22.7966					11.7287	12.9815					15.761	13.916					11.3156	16.3261					19.33	10.4912
12.6087	14.3627					12.7974	15.6731					20.1635	11.307					10.6011	13.8359					23.0098	24.1571					11.7301	12.7596					14.7273	14.6051					12.0519	13.0793					16.8744	10.47
12.5964	14.1351					13.5419	16.2577					20.6453	11.3278					10.4549	14.1933					22.6081	22.1166					11.5158	12.3147					14.3071	14.6726					11.9387	13.1935					18.8825	10.5681
13.0782	13.7577					13.7306	15.8771					20.6648	11.4444					10.6205	14.0184					21.8856	21.0425					11.6207	12.5836					14.3698	14.4343					11.9207	12.7856					17.5227	10.599
12.5594	13.4971					13.0366	16.0949					21.2551	11.2714					10.5072	14.4742					22.4095	22.2567					11.5986	12.3336					16.1771	14.6112					12.0566	12.7247					16.8883	10.9656
12.47	13.5036					13.7046	17.0785					22.2326	12.1344					10.3529	14.9797					24.5517	21.2988					12.1911	12.3722					15.2598	15.1079					12.2036	12.1777					15.4504	11.0292
12.6845	13.6677					13.3611	16.3238					21.6596	11.726					10.5001	15.2731					23.5065	21.8576					11.3506	12.0829					15.0859	14.217					12.7954	12.1255					15.7387	11.5105
12.5108	14.1317					13.794	15.5592					22.7312	11.2943					10.7544	13.2752					21.9094	22.8648					13.2105	12.3291					14.7511	14.3897					12.5904	12.1625					14.5158	11.0491
13.0709	13.5872					14.3522	17.5728					23.2716	11.0797					10.4046	13.7749					22.4954	24.938					13.1515	12.1719					15.0371	13.859					12.6531	12.8365					17.4721	10.6705
13.6583	12.9149					13.7995	17.5047					20.6646	11.1762					10.5621	12.4755					25.4731	26.1185					13.3158	12.2557					14.6965	13.8902					12.9066	13.991					15.3068	11.3949
13.2907	13.0567					14.4299	16.9558					20.9058	11.0845					10.2133	11.7247					25.2842	25.9485					13.8173	12.1571					15.222	13.6417					12.7716	14.1098					17.6404	11.059
13.2155	13.8237					14.6077	15.5845					21.1836	10.84					10.4757	12.2436					25.9229	25.1196					12.4857	12.6281					15.7879	13.9301					13.2857	14.5894					17.6399	10.9454
13.1736	13.0147					14.3963	16.9068					20.9556	10.7918					10.4146	12.6381					24.4311	25.5245					13.1227	12.3449					17.1801	13.3921					13.2473	14.2665					16.4312	11.2519
13.5007	12.6743					14.6407	16.6049					19.4522	10.6369					10.3878	12.787					24.7734	23.3707					13.0216	12.1376					16.7081	14.291					13.8319	14.0176					17.0667	10.83
12.8587	13.8271					13.9382	16.2945					20.156	10.5208					10.3499	13.2377					24.3253	23.8952					13.186	12.1497					16.8271	13.5427					12.8453	15.5491					16.4164	10.8236
13.0066	13.3347					13.2498	16.0035					21.8418	10.869					10.2685	13.3033					27.1413	21.8778					12.5587	12.8033					19.3117	14.0989					12.4319	14.3044					15.3358	11.1132
12.7927	12.6437					15.5503	17.2009					21.7114	10.6519					10.2088	14.1377					29.7479	22.2497					12.4601	12.0103					20.2639	13.9904					11.8471	14.0402					16.6974	10.9988
13.2249	12.2941					13.6006	16.1353					21.0661	10.8771					10.0243	12.7737					28.5916	21.616					13.3709	12.4773					21.1963	13.8755					12.3665	13.6412					17.4147	10.9169
12.9334	12.0297					14.0789	15.8987					20.4063	10.8253					10.0509	11.9947					28.1836	20.7502					14.2544	12.5834					20.8704	13.7359					12.7218	13.1916					17.0564	10.8152
12.9827	11.5702					12.9342	16.1922					21.6133	10.2466					10.136	13.9397					26.7737	23.3209					13.0342	12.4127					19.5863	14.6997					12.8715	12.912					15.5727	10.819
13.1193	11.8826					13.5992	16.7064					22.3138	11.0604					10.0173	14.6781					24.7838	23.6913					12.2938	13.0781					16.6861	13.6059					11.8531	13.1735					14.7438	10.8158
13.7842	11.6701					13.6768	16.166					20.8884	11.2216					10.2665	14.5744					26.9156	23.5151					13.348	12.7587					17.3098	13.6905					12.0379	12.4795					13.5431	10.7518
13.6651	11.6915					13.5435	15.938					22.3405	11.4614					10.2472	13.837					24.9618	22.2676					12.3818	12.321					17.7344	13.9038					11.8638	14.2068					15.611	10.5
13.4647	12.212					11.8652	16.5226					22.0578	11.3436					10.535	14.7662					21.4749	20.9214					12.4773	12.4655					17.2563	14.8419					11.948	13.8261					15.5241	10.8181
13.8319	12.3171					12.6002	16.4521					21.6283	11.0995					10.1488	14.7273					20.3825	22.5503					11.8931	12.3409					17.585	13.5313					11.4497	14.1636					17.3811	10.5812
12.9246	12.0438					13.0542	17.4623					21.4379	11.1617					10.3552	14.263					20.9761	20.522					12.9793	13.0191					17.4542	13.6915					11.6599	12.8624					19.1897	10.5692
13.6591	11.8201					12.9723	18.3979					19.7905	11.2867					10.4117	13.1071					21.3394	18.7404					13.3999	13.3014					15.9838	13.2081					11.1602	13.5716					16.6488	10.431
12.8894	11.85					13.3659	18.1719					17.8792	11.5494					10.1506	12.478					22.4963	20.1643					12.4001	13.091					17.9826	13.4492					11.4497	14.1014					15.2692	10.4688
13.356	11.5124					13.1303	18.7051					19.2424	11.4307					10.315	13.0618					24.8927	20.5873					11.8355	13.76					15.9753	13.1814					12.0269	14.7228					15.6909	10.4925
12.8714	11.844					13.6275	19.4752					22.3948	11.3054					10.2181	13.0596					23.8888	20.0725					11.7605	13.4758					15.708	13.7476					11.6866	15.6773					13.0054	10.5613
13.1527	11.6004					12.7877	19.5957					20.1059	11.0547					10.6981	12.1912					26.2563	18.4893					12.7971	13.8936					16.2522	13.8778					11.9116	16.1263					12.6752	10.4273
13.2741	11.8917					12.2191	19.3325					18.4618	10.9535					10.7614	12.6273					26.8204	22.1218					12.2866	14.1743					16.965	14.2136					11.757	15.9559					13.259	10.358
12.4519	11.8641					11.9893	21.3506					20.0834	10.9572					10.4653	12.4854					28.6755	22.1036					11.9803	13.9543					15.8199	13.9248					11.1181	15.3433					13.0573	10.5517
13.2408	12.0065					12.4943	23.0106					21.4668	10.9854					10.1631	13.3761					26.3018	20.5334					11.9453	13.424					15.0959	13.5984					11.2561	14.7775					14.2079	10.4676
13.2336	12.0493					12.8352	20.6257					22.2611	11.0914					10.2299	13.2767					30.0761	22.2614					11.6212	13.1321					16.1943	14.6112					11.2762	16.7472					13.4496	10.7146
14.6756	11.7578					14.9465	20.1641					22.2174	11.3166					10.7616	13.2418					24.8635	19.9224					11.385	13.2408					17.6001	14.2428					10.9596	14.9898					12.526	10.9087
13.7266	11.9905					13.4912	20.167					22.1564	11.1897					10.5943	13.076					26.3193	23.0357					11.7299	12.782					18.7195	14.2819					11.2987	16.6851					13.0069	10.8232
14.52	11.8925					11.8136	22.2028					23.3666	11.167					10.831	12.4904					27.3874	23.837					11.8129	12.5353					16.8388	14.4278					11.6028	15.4026					12.8277	11.5072
13.8544	12.2347					12.3965	21.0266					23.8636	11.2875					10.8126	12.8637					26.7886	21.4458					11.58	13.4136					17.5564	14.0588					11.1885	16.3428					14.302	11.0798
13.147	11.7713					13.4527	18.821					22.3917	11.0005					11.0341	12.5875					27.6652	22.1884					11.2426	13.0255					16.2566	14.2359					10.9758	17.3479					13.592	11.2605
13.8114	12.1856					13.8662	17.6867					22.5929	10.7231					10.8822	12.9644					26.461	21.5251					11.2803	12.4239					17.6007	14.5528					12.1795	17.2453					14.3442	11.1049
12.9926	11.9454					13.9736	18.105					23.6595	10.6806					10.4006	13.2041					28.1678	22.4588					11.3345	13.1376					19.7535	14.862					12.044	16.2542					13.3832	10.9907
13.4742	11.5042					13.1876	16.4627					21.1344	10.6199					10.4183	12.7694					25.1626	23.714					11.4852	12.5096					20.6408	15.1631					11.6914	14.8727					13.2278	11.138
13.8949	11.4802					13.6323	17.2543					20.9841	10.9538					10.4955	13.3028					23.5967	24.0403					11.3699	13.1847					21.0109	15.2278					10.8587	13.516					14.2158	11.2437
14.0923	11.4875					13.1756	17.6576					21.2089	10.7417					10.2617	13.5771					24.2494	24.0623					11.5311	13.4838					20.9993	14.9123					11.2282	14.0765					12.7811	11.6352
13.3869	11.5596					12.8893	18.9176					20.4957	10.7142					10.2239	12.4781					25.3821	26.023					11.8735	12.697					19.5827	13.9835					11.3634	14.4059					11.7057	11.3869
12.8628	11.3128					12.6257	21.1311					22.0058	11.0537					10.7142	12.6669					27.3664	25.6546					12.3722	12.7488					18.135	14.9775					11.2763	14.1112					14.2232	11.2382
13.2419	11.4133					13.0955	20.8942					22.4829	10.7713					10.6577	13.4909					28.1733	25.4852					12.064	12.4057					17.9299	15.2005					10.8527	13.9413					15.2574	10.8879
13.4178	11.4232					12.9183	21.5555					20.5723	11.1939					11.0389	13.1685					27.6116	23.874					12.0007	12.9885					17.0932	15.4329					11.0684	12.9289					14.146	11.2469
12.9904	11.4462					13.1593	21.6218					21.1421	10.6947					10.7588	13.1544					27.3189	21.9359					11.8547	12.9768					18.3965	15.359					11.4419	12.8891					12.3224	11.4092
14.3476	11.636					12.8504	20.5678					19.3002	10.8556					10.8567	14.0006					27.4278	23.0023					12.4002	13.1072					18.0541	15.3095					10.886	13.2562					13.2174	11.0954
14.1755	11.6869					12.3315	19.787					20.9619	11.1157					10.5534	13.4406					27.5492	26.4918					11.6891	13.257					20.5331	14.71					11.1844	13.1839					13.8688	11.324
13.4148	11.2817					12.4651	18.5514					21.4516	10.967					10.272	14.0661					26.4009	25.7674					11.7187	12.5307					19.537	14.8659					10.9752	12.797					16.2318	11.3048
12.9214	11.3519					12.2336	19.5934					21.3084	10.7571					10.3616	12.9106					24.5508	25.6494					11.7991	13.019					18.5543	14.6624					10.7994	13.001					15.0326	10.8482
12.6092	11.5772					12.2827	18.8589					23.1787	10.917					10.4595	14.4238					22.3043	26.4899					12.248	13.0341					18.0375	14.7037					11.1528	14.6384					15.3328	11.2556
12.5206	11.2913					12.2835	20.4611					23.2131	11.008					10.6355	13.2909					22.6022	26.8224					11.9576	12.9239					17.7843	14.1132					11.4319	14.603					14.2341	11.5883
12.3548	11.0321					12.6864	19.3956					20.0618	11.2728					10.6269	13.08					22.4234	27.5052					11.8204	13.6083					15.7485	14.7183					11.3739	15.6021					14.6699	11.3179
12.6847	11.3706					12.6612	17.9508					20.8935	11.1278					10.251	14.4168					21.5386	27.7507					11.2235	14.1347					17.6917	14.1679					10.9207	16.2461					15.3175	10.9084
12.0437	11.3536					12.4044	18.1646					20.1412	11.3908					10.2955	14.8058					23.6374	25.9329					11.436	14.1306					16.0892	13.5353					11.1246	15.9956					13.5942	11.3936
12.469	11.5083					12.3464	20.8748					21.7898	11.0841					10.295	15.4194					20.5273	28.6105					11.4851	13.8334					16.1286	13.7242					11.0932	16.7137					13.0745	11.1655
12.4477	11.3949					12.3528	22.031					23.0787	11.7566					10.3011	14.3974					18.9567	26.9242					11.6518	13.1714					18.5233	14.0246					10.7975	15.9811					13.1424	11.0023
12.5891	11.5093					12.062	19.9915					24.0538	11.4482					10.3909	15.0396					16.9706	23.3916					11.7555	13.8468					15.7529	13.7308					10.9138	16.9885					13.3886	11.3261
12.3829	11.5995					11.8428	21.3355					24.3208	11.0948					10.5422	15.1322					18.0458	21.4077					11.6003	13.5713					15.9337	14.43					10.8807	16.1703					13.1838	11.82
12.2244	11.8177					11.4425	21.267					24.8326	11.2206					10.5915	16.0046					17.5795	21.2698					11.748	12.7501					18.0197	13.9993					10.701	15.943					14.7691	11.7768
11.9266	11.6029					11.5843	21.5281					26.2384	11.0591					10.3522	15.1994					19.4718	19.05					11.3914	13.0663					18.0385	14.2743					10.8505	16.138					14.2718	11.6802
11.5421	11.5716					12.0597	22.4995					24.8088	11.0132					10.4469	14.7346					20.1318	19.4668					11.5002	12.8932					18.0081	14.3347					10.867	16.3285					14.6878	11.0118
11.734	11.4478					12.0027	22.6514					27.5454	10.8969					10.4341	17.7622					22.3921	19.0282					11.5212	12.1629					15.8271	14.6482					10.918	15.5207					13.8359	11.284
12.0226	11.7133					11.9086	21.1517					25.8034	10.8138					10.5495	17.4437					21.7606	23.0918					11.7541	12.0443					14.9472	14.9823					10.9211	16.367					13.4995	10.6297
11.6205	11.6326					12.4454	18.3012					25.0882	11.1641					10.5115	16.9898					20.3885	21.6183					11.9904	12.2603					17.899	14.7024					11.2642	15.0951					13.646	10.8582
11.481	11.9278					12.5384	19.1051					24.468	10.971					10.4153	17.2163					20.0077	20.4326					11.5799	12.6643					17.344	14.5883					10.5186	15.3535					13.8802	11.2212
11.5495	11.6967					12.1895	17.4839					24.1464	11.0102					10.5098	16.9164					21.4042	19.2667					11.952	12.1456					15.5149	14.9955					10.3988	14.7513					13.5286	11.239
11.8131	11.429					11.5921	15.2145					25.1525	11.0317					10.55	15.5606					21.7065	17.8877					11.585	12.1795					12.9346	14.7219					10.621	14.9544					13.9862	10.7081
11.705	11.4408					11.795	14.6514					22.7776	11.1453					10.4555	14.7792					20.0411	16.3399					11.2565	12.5458					12.5418	14.8465					10.5246	13.4414					12.7251	10.4008
11.335	11.2311					12.2435	12.5529					24.3883	10.9125					10.3835	15.6393					17.9244	17.9845					12.3175	12.2055					13.01	13.9356					10.5733	13.947					13.1256	10.3772
11.3545	11.2113					12.1014	11.9538					24.2504	10.8948					10.4043	16.0581					21.5816	19.9012					11.9418	12.4749					12.706	13.6811					10.7604	13.164					12.1962	10.7115
11.6239	11.0117					11.7928	12.6263					22.8699	10.8826					10.524	16.5094					20.1985	20.3965					11.619	11.855					13.2388	13.7631					10.5962	13.4561					12.2229	10.6437
11.1613	10.82					11.918	13.6379					21.7272	10.5431					10.494	16.8786					21.5619	21.4736					11.7906	12.4406					13.1412	15.7182					10.883	14.383					12.2599	11.4452
11.5303	10.95					11.6857	12.7123					19.0349	10.5232					10.6308	15.6457					18.6468	20.0938					11.6425	12.7945					12.6343	15.2242					10.4242	14.9654					11.9944	11.0887
11.5508	10.6959					12.3608	13.9472					20.7799	10.6761					10.3641	15.6273					20.0485	19.2261					11.2538	12.6581					13.1148	16.132					10.7169	13.9953					11.9402	10.9897
11.3687	10.7444					11.9244	13.734					19.3811	10.8295					10.4833	16.2215					19.8532	18.1432					11.388	12.5726					13.3996	16.412					10.5736	15.4865					12.5394	10.5584
11.3128	10.9178					11.2879	14.5463					21.7863	11.1337					10.4459	14.6886					19.2273	19.8802					11.4577	12.5871					13.2761	16.552					10.5829	15.6071					11.7408	10.9749
11.4317	11.1624					12.5377	13.9197					21.418	11.2283					10.41	17.544					19.302	19.7093					11.6952	12.5718					12.7416	15.6529					10.7341	15.7977					11.9776	11.1971
11.3635	11.7728					12.8117	15.0502					22.1532	10.749					10.5092	16.4039					19.1156	21.9785					11.1416	12.3743					14.0805	15.282					10.5653	15.5804					11.9829	11.1643
11.4512	11.4141					12.2498	16.4309					22.6753	10.6674					10.3437	16.1119					17.9375	22.7033					11.5342	12.2758					14.4333	15.056					10.4344	15.2426					12.1733	10.8755
11.1858	11.1126					12.0787	16.0627					20.2246	10.6766					10.6294	19.011					18.4293	19.9049					11.7147	12.2536					13.9246	14.8718					10.5951	14.5137					12.1535	10.715
11.0467	11.3765					11.9325	17.651					20.3646	10.808					10.3887	16.8022					19.5872	20.4987					11.4302	12.5823					13.7301	14.9455					10.5579	15.9992					11.9678	10.7975
11.0765	11.2844					11.9811	16.0631					23.62	10.749					10.3065	17.4239					20.4888	22.2819					11.6842	13.069					14.267	15.0607					10.4797	16.5308					12.8209	10.6844
11.506	11.036					12.8541	17.0527					24.954	10.6705					10.01	18.9997					20.5241	21.9503					11.8602	13.0401					14.2589	15.0689					10.7973	15.6168					12.3164	11.0258
11.3358	11.6298					12.3642	18.3267					22.9799	10.7186					10.2429	19.9151					18.8203	20.5875					11.6582	13.1047					13.5948	14.6943					10.8196	14.031					11.4564	10.9002
11.4466	11.2548					12.7971	18.6265					22.4387	10.7057					10.406	21.4066					19.0275	20.5965					12.4761	13.0529					14.2682	15.1796					11.0388	14.3089					11.8073	10.8695
11.3536	11.5083					13.1145	18.3376					21.0019	10.5338					10.2976	20.7928					22.0676	23.2588					12.1485	11.7713					13.5525	14.3449					11.0735	15.065					12.7347	11.0181
11.5681	11.5178					13.0663	18.1576					23.1934	10.7533					10.4356	17.9354					18.9258	24.926					12.4312	11.9125					15.5102	13.8024					11.4129	14.7996					13.8929	10.8365
11.1002	11.6585					12.65	19.7744					24.9637	10.8106					10.1276	20.4882					19.2228	25.0106					12.5227	12.3285					14.8646	13.705					11.2962	14.2724					14.0215	10.6197
11.2285	11.5996					12.4695	19.7064					25.2956	10.7756					10.3827	19.7562					17.6491	25.8822					12.2877	12.6036					15.094	13.4052					10.8285	14.8092					16.3466	10.7949
11.5343	11.9898					13.0911	19.4791					24.3557	10.9659					10.1208	18.5658					17.3632	24.7128					12.5631	12.6954					14.3118	13.0114					11.0595	13.7436					14.1491	10.8095
11.688	12.781					13.4815	18.8036					22.3347	10.8598					10.2821	20.732					17.0357	27.6939					12.41	12.4254					15.7739	12.5626					12.0287	14.3748					14.9494	10.9303
11.8802	12.4528					13.7138	19.7286					21.7307	11.1386					10.244	20.6333					16.2576	24.5149					11.8651	12.1386					16.0948	13.0455					11.8908	13.4251					13.8222	10.2585
11.5754	12.3371					13.4733	20.3144					19.9799	11.2542					10.2614	20.5537					17.5644	28.9157					12.0417	12.5896					15.3038	12.9074					12.3708	14.8642					12.8769	10.419
11.2675	12.4867					15.3171	19.1339					18.8598	11.6294					10.4689	20.4936					16.002	28.2754					12.2867	12.7317					15.8499	12.7239					12.2511	14.6636					13.0967	10.4808
11.6057	12.4782					13.9226	20.2147					20.3974	11.4009					10.346	19.6226					16.7044	31.7069					11.6498	12.2826					15.9413	12.8673					11.9422	15.5166					12.6397	10.4157
11.1817	12.7021					14.2994	20.2008					19.2694	11.4657					10.4187	20.6589					18.4138	30.3293					12.12	12.4588					16.2541	12.1779					11.8606	14.6757					13.3205	10.3638
11.3142	12.2059					14.8837	19.8692					19.8517	11.0647					10.4813	20.9825					18.7687	30.3129					11.6525	12.3315					15.9604	12.076					11.9919	14.2637					14.6464	10.3236
11.2525	12.3409					14.3459	21.5547					20.0412	10.9841					10.4876	20.2639					19.7361	29.3842					11.4149	13.0241					15.7224	11.8032					12.264	13.2624					15.2778	10.643
11.4756	11.9197					14.0117	18.3466					20.009	10.9996					10.4101	21.3083					21.0353	29.6974					11.6021	13.4311					15.6847	11.6968					11.7091	14.5788					14.4514	10.4061
11.2817	12.5965					14.5087	20.3725					18.8263	11.3526					10.6992	22.0703					23.4562	28.6522					12.1067	12.8348					15.3808	11.8342					12.0892	15.0934					15.0924	10.3615
11.0537	12.3946					14.4046	19.9648					18.7552	10.9774					10.4666	23.487					25.9405	28.2582					11.9305	13.2198					16.4748	11.6379					12.0916	14.1963					14.0779	10.5732
10.9428	11.8725					14.1308	19.984					19.3537	11.1435					10.3897	22.7775					28.9068	25.602					13.146	13.5234					16.4527	12.1391					11.5398	13.7192					15.1248	10.5962
11.6755	12.3326					14.1297	21.2371					17.3612	11.4457					10.4839	21.9965					27.0394	25.8042					13.0443	13.5168					16.9341	12.0615					11.8824	13.7925					15.4696	10.5685
11.5012	12.1967					14.4488	21.0176					16.3253	11.5285					10.5009	22.1238					26.2182	25.2803					12.577	13.4849					17.3558	12.1572					12.8463	13.936					13.5758	10.6563
11.3205	11.8303					14.3791	19.6077					17.0945	11.1876					10.7011	20.3435					26.9442	22.9852					12.6202	13.6152					16.9366	12.8281					12.1825	14.2474					14.2893	10.3575
11.5439	13.0264					14.3113	21.8888					14.3943	11.0877					10.7293	22.1815					27.5696	22.6573					13.4581	13.5608					16.68	12.511					14.7932	13.2717					15.67	10.5433
11.3455	13.59					15.1007	21.504					15.9428	11.1909					10.595	21.5781					25.2696	22.1703					13.0052	14.3554					16.0078	12.7132					15.0285	13.9042					16.1996	10.5801
11.3214	12.3927					16.8412	20.681					16.0284	11.0775					10.597	21.554					28.6127	19.9035					12.3182	13.7888					17.2073	12.465					15.9107	13.9481					16.1432	10.5025
11.3173	12.6565					17.1866	19.8705					16.899	11.0365					10.3308	21.7097					29.9736	18.9977					12.2282	13.0402					16.3192	12.1248					16.7207	14.0491					15.1481	10.5145
11.3322	12.9254					15.7434	22.4884					16.4345	11.2992					10.3543	22.1969					31.0712	18.5809					11.7679	13.3851					16.6092	11.7919					16.66	13.8452					14.5556	10.5706
11.1834	12.952					14.2924	22.5485					17.7692	11.6295					10.4289	23.1253					26.0733	19.4407					11.9287	13.616					15.3351	11.8409					15.8978	13.5856					15.6503	10.8806
11.7752	12.9573					15.0045	22.5764					15.7801	10.9775					10.4035	23.1063					25.4302	20.3972					11.7649	13.4115					15.1379	12.0479					15.2973	13.3875					16.0016	10.6299
11.8903	13.4442					15.3552	22.7824					15.6726	10.9069					10.4593	21.9876					25.7623	22.0975					11.5553	13.884					15.5903	11.9034					15.4838	14.1866					15.0942	11.0603
11.3962	14.0788					13.7466	23.6347					16.3565	11.0009					10.25	20.3995					24.7836	22.05					11.7798	13.6113					16.0944	11.979					15.9278	13.9307					17.4309	10.6696
11.578	13.7203					15.2144	22.4831					15.2609	11.1311					10.2046	19.3549					22.7536	25.1534					11.6682	15.4282					14.4439	12.5845					14.9765	13.9218					16.0117	10.8218
11.4651	13.2755					15.3121	23.9944					14.6405	10.9699					10.3506	19.8236					23.6147	23.9398					11.5707	16.4713					13.8614	11.8454					15.0544	13.1306					14.7492	10.2676
11.4843	13.047					14.8464	23.6737					15.6905	11.2547					10.2001	22.2947					23.7816	25.7245					11.5925	17.4471					13.6181	11.7108					14.7944	12.8637					12.5834	10.5153
11.4731	13.1846					15.3801	23.1539					15.5477	11.355					10.2867	20.7669					28.1639	23.2665					12.0133	15.655					13.9735	12.0518					15.4773	12.4248					12.8223	10.7651
11.9654	12.034					14.1013	21.1497					16.1617	11.0137					10.6015	21.8079					28.1917	23.4636					11.9129	15.467					13.136	12.3072					14.7801	12.6713					12.1085	10.4735
12.3577	11.9041					14.7208	21.226					16.0059	10.7797					10.5907	21.0102					26.9895	23.7831					12.3026	15.2225					14.5755	12.1308					15.0512	13.1565					12.2415	10.4812
12.1022	12.1533					13.6371	21.5291					15.2584	11.0457					10.7816	20.8089					29.9331	25.4618					12.6272	15.2622					14.0752	12.2236					15.2934	12.6104					11.6286	10.9212
11.9424	11.9123					13.1394	19.7035					15.8344	11.0108					10.9772	17.7789					27.8863	26.7301					12.6876	15.5508					14.2278	12.1755					14.9658	12.3077					11.3916	10.8414
12.4219	12.262					12.1352	18.6787					15.2332	11.1281					11.0387	18.2455					24.0828	26.5634					12.6276	15.0636					14.2787	11.9508					14.1172	11.9638					12.6088	11.0758
12.4881	11.8616					13.6061	17.4866					18.6693	10.8072					10.7975	17.919					27.3204	26.4333					12.4785	13.6456					13.9901	12.2466					15.4064	12.3616					12.4073	10.7346
11.7361	11.3254					13.0669	15.1362					16.7515	10.8946					10.8745	16.1057					27.9484	27.8783					12.6161	14.6955					13.7752	12.3976					14.8026	12.1422					11.8795	11.025
11.7879	11.5566					12.7379	16.9391					15.3779	10.7262					10.7438	15.4338					26.9055	24.4946					12.2355	14.8377					14.3544	12.5647					14.3032	11.7773					11.7384	10.9091
12.2372	11.1248					11.86	16.5604					16.3523	10.722					10.689	15.8153					26.4392	25.9732					12.4403	14.8643					16.1706	12.5784					14.7068	12.5209					11.9642	10.9414
12.0264	11.1724					10.9975	15.8996					17.963	10.6773					10.6165	14.8874					23.2615	24.6177					11.6983	14.1286					15.6014	12.7331					15.1884	12.0456					11.7928	10.6537
11.7709	11.1945					11.2601	15.6988					18.6216	10.8826					10.5109	15.7976					20.3184	25.0265					11.6522	14.2352					15.0002	12.981					15.0602	11.8615					12.1589	10.9031
12.8374	11.2505					10.9247	16.1804					20.0534	10.9995					10.5498	14.9198					18.2589	28.4734					11.5995	15.0685					14.157	12.2666					15.2632	11.9184					12.7723	11.118
13.1787	10.9107					11.4924	15.0651					19.8877	11.1846					10.6742	16.5362					18.4156	28.3844					12.1236	16.3417					15.276	12.8864					15.404	12.0057					12.1182	10.5268
12.4509	10.8132					11.6219	15.608					17.0656	11.0115					10.6918	17.3169					17.8975	26.1921					12.1252	15.1958					13.2042	12.9521					14.6217	11.6307					12.4966	10.6643
11.8516	10.7795					11.8745	16.4398					15.1584	11.2389					10.6731	16.4243					17.6584	24.8484					12.2767	14.0195					12.8117	12.8058					14.4805	12.6937					14.7536	10.7381
11.6664	11.032					11.7003	17.1396					16.2341	10.8902					10.5303	17.7204					17.6548	21.763					12.457	15.4962					11.9057	13.0328					14.9953	12.1244					15.3845	10.9452
11.5565	11.242					11.3402	16.7649					17.1825	11.03					10.6299	17.7884					18.1337	21.6365					13.0076	13.3865					13.2568	13.6672					14.195	12.4897					15.2436	11.3228
11.5564	11.0884					11.6636	17.1801					18.058	10.7744					10.757	17.2794					20.8969	21.6113					12.0905	13.3422					13.3987	12.8742					14.9264	12.5199					15.2582	10.7465
11.7524	10.9576					11.8202	16.9291					19.2924	11.1501					10.7598	16.6477					18.7576	19.4981					12.0919	14.5366					13.7355	12.783					14.8817	12.2021					14.7641	10.9061
11.9552	10.9964					12.2711	16.5646					18.3818	11.1148					10.5951	18.6732					19.9283	18.2833					12.5114	14.3591					12.6793	12.6177					14.7445	11.8712					13.2313	10.9264
11.8944	10.9289					11.0473	16.4675					15.9042	10.8641					10.4356	18.757					18.5139	20.701					12.4012	14.7674					13.2609	12.8395					14.5439	12.1839					14.8756	10.9772
11.9154	11.0379					11.2633	17.333					16.146	11.034					10.1946	18.5562					19.6671	19.2002					12.1904	14.2321					14.2445	12.7065					14.5505	12.3127					16.9311	10.8792
11.9927	11.1564					10.9241	15.1661					19.1789	11.3469					10.3638	19.7081					18.3402	20.9611					12.1361	15.5801					13.4098	12.2172					14.9281	11.4253					16.4684	10.9791
12.2153	11.1603					11.0604	15.1554					17.1966	11.1747					10.288	19.7831					18.0111	26.0844					12.506	15.7234					14.0631	11.8379					14.4586	11.8341					15.7467	10.7868
12.3107	11.7627					11.0284	15.8225					18.4732	11.4547					10.4516	20.1986					16.0202	24.4333					11.7906	15.9949					13.6294	11.6256					15.103	12.1343					15.4909	10.4919
12.1209	12.2116					10.5229	16.638					18.4713	11.0977					10.5872	17.1795					14.6587	22.186					12.1343	16.0202					13.7309	11.8169					15.4478	12.1018					16.5386	10.7481
12.2601	12.258					10.9181	17.4735					18.8081	11.3615					10.6677	16.3941					15.4016	22.7252					11.8328	18.8356					14.4488	11.9208					14.7783	12.4932					16.3654	10.9912
12.3187	12.1558					10.7736	16.7521					18.8206	11.3697					10.8222	19.4511					16.4451	23.2418					12.2259	17.3582					14.4045	12.183					14.6831	12.142					14.7185	10.7054
11.9119	11.9608					11.5964	17.6132					17.4055	11.4277					10.4778	16.6612					15.0305	22.3727					12.2592	16.7918					14.3501	11.884					15.9158	13.2713					15.0986	11.0532
12.2933	12.1934					11.2735	17.7102					18.6774	11.4871					10.6009	17.6455					18.62	21.4973					12.4798	17.4265					13.5647	12.2335					15.6007	12.1271					16.9077	10.7158
12.04	12.9174					12.3325	18.6641					17.5461	11.2916					10.5145	16.3399					17.9564	22.2196					12.299	16.1618					13.4114	12.5373					15.4023	12.8285					15.9251	11.0415
12.2483	13.4732					12.5976	18.353					18.9165	11.4497					10.4218	16.7262					17.0837	22.4576					12.2345	17.5595					12.5942	12.2624					15.5114	12.638					15.6076	10.9474
12.8026	13.4236					14.1507	16.8041					16.6517	10.8741					10.4779	17.7173					16.5929	21.932					12.1125	17.3401					12.3981	12.5795					15.7732	12.855					15.8319	10.8659
12.4896	12.7349					13.1386	17.3059					18.276	11.0827					10.5963	16.2373					14.7823	19.0076					11.9512	18.6856					12.8659	12.2845					15.6058	12.7024					14.4572	11.1605
12.1184	12.8201					12.7007	17.5766					17.2816	10.9921					10.8575	16.7755					16.6173	21.6101					11.8443	19.1272					13.3938	12.4069					15.6389	12.4598					17.4584	10.7041
12.1674	12.3905					12.755	17.5444					15.879	11.0626					10.7444	17.212					17.06	19.0378					12.1947	20.3492					13.0919	11.7829					15.7413	12.6357					17.4399	10.7619
12.2376	13.8373					12.4108	16.526					15.3943	11.0251					10.6281	16.7624					16.6336	16.8981					12.7901	21.8752					14.7159	12.7944					15.5788	12.6764					17.1085	10.8322
12.3208	14.5836					12.2359	16.1021					15.2548	10.7748					10.6898	14.8					16.4315	16.5295					12.6556	23.8319					15.462	12.6574					15.2148	12.1133					16.1542	10.7775
12.0463	15.9448					11.9254	17.4424					15.2927	10.6373					10.8095	14.6893					17.3186	18.4265					12.1024	23.4271					17.6425	13.6927					15.9512	12.6292					16.7984	10.5973
12.1263	14.9271					12.4441	16.0047					15.7818	10.9402					10.6536	15.5465					17.2917	17.8957					12.0252	24.0339					17.8946	13.0428					15.4983	12.3174					15.4886	10.5948
12.0521	14.74					12.1399	15.4865					15.8447	10.8139					10.6121	15.7596					18.8262	18.1669					12.1396	24.104					17.9584	15.7494					15.3171	12.2797					15.5619	10.1762
12.4874	13.9766					12.0462	16.2285					16.0929	10.704					10.4882	15.8541					19.3041	16.4335					12.0256	23.8405					17.3793	14.2005					15.1545	11.8548					16.1883	10.0822
11.4776	13.4241					12.1787	15.1068					14.4149	11.0107					10.471	14.5438					19.147	17.8992					12.4005	21.6994					16.1995	16.1507					14.5252	11.5527					14.4568	10.1771
11.906	13.4834					12.0141	14.7237					13.2906	10.9972					10.3964	15.0932					19.5534	20.8197					12.3765	20.2043					16.4562	17.8437					14.5686	11.391					14.5691	10.4052
12.1142	13.5876					12.0817	13.0155					14.2981	10.92					10.1729	14.6365					21.214	19.1043					11.6658	20.9888					12.7349	20.3727					14.7009	11.7246					15.4548	9.9853
12.1416	14.1667					12.6147	13.6177					14.1096	10.7826					10.4346	13.9872					20.2239	17.9732					11.9172	22.2829					12.9984	17.976					14.6352	11.9382					14.6791	10.0375
12.0792	14.2547					11.8495	13.4094					15.5752	10.7435					10.4601	12.9291					19.8461	19.3346					11.656	24.7091					12.8707	20.2285					14.7099	11.7126					13.7272	10.2452
11.1285	14.8831					12.3245	13.7901					17.049	10.8162					10.6909	13.5052					19.0402	21.8198					11.5058	27.6378					13.554	17.252					14.7323	11.9495					16.0269	10.0717
11.2278	14.3646					12.0828	13.5326					14.8041	10.7729					10.6707	15.0281					18.589	21.4182					11.1599	25.9352					15.1486	17.5073					14.7601	12.0434					14.6832	10.1199
11.0207	13.6588					12.1584	14.4173					16.6686	11.0175					10.7416	14.4558					18.4367	23.954					12.7319	25.6623					14.1786	18.5742					14.6002	11.9396					14.0226	10.2753
11.1728	14.3952					12.4286	13.8528					18.2708	11.1849					10.651	14.3242					17.5302	24.9439					12.0336	24.0681					16.0392	17.2502					14.6628	11.7652					15.9413	10.1333
11.0657	14.3945					12.0248	14.7023					18.9949	11.0762					10.8267	13.1583					17.7207	24.9791					11.9197	21.8409					15.5138	17.8137					14.753	12.1651					15.9812	10.1237
11.3234	13.8086					11.8786	13.7054					20.5989	11.1695					10.3662	13.1428					17.1877	23.0841					11.6831	26.8182					14.8241	18.0291					14.6386	12.5192					17.1902	10.2449
11.2122	13.7153					11.7928	15.9					20.9532	11.1839					10.429	14.0479					15.7766	22.8464					12.9758	24.7679					14.2996	18.8438					14.6763	12.1024					19.2928	10.3658
11.0736	13.2069					12.3	15.554					20.9153	11.1575					10.4742	13.9042					17.0536	19.6657					12.7331	24.7186					14.0043	19.6559					15.0773	12.5504					17.9587	10.1256
11.0162	12.4213					12.4338	15.7156					21.984	11.2317					10.623	13.6212					16.1478	22.404					13.4696	24.2303					14.2444	19.5751					15.1704	11.6613					17.6606	10.0372
11.3265	12.5813					12.0178	14.2863					19.7132	11.7308					10.6628	14.323					18.0931	21.5039					14.4652	25.3106					15.2604	18.7564					15.1765	12.0638					17.8251	9.9359
11.2441	12.348					12.527	13.1149					19.7931	11.3878					10.5711	14.2393					18.5596	18.0931					12.9993	26.6686					15.2258	16.9892					15.5702	12.6749					15.9075	10.4221
11.3304	12.4112					12.5389	12.9721					18.9683	11.3088					10.2068	14.9915					20.2433	16.5693					13.0714	26.2833					14.4418	17.7881					15.2517	13.6794					15.8046	10.2745
11.4256	12.9696					12.7848	13.5646					21.3083	11.4091					10.3065	15.3293					20.3218	16.3927					13.0174	25.8898					13.765	15.8932					15.8231	13.0836					14.823	10.1431
11.3237	13.6444					12.6263	14.2873					21.6577	11.2367					10.34	14.4935					21.0756	14.9488					12.607	26.6054					13.5902	14.7578					15.2146	14.1449					13.3819	10.1833
11.3435	14.1199					12.8685	14.8735					21.9949	11.5032					10.2312	14.2271					23.1934	14.2678					11.3365	25.8346					14.0546	12.4974					14.871	12.5841					13.0598	10.1614
11.1159	12.9165					12.4772	15.903					19.7318	11.2886					10.3273	13.5997					20.4773	15.1881					11.6393	25.6846					13.9543	13.4372					15.1218	12.6945					12.869	9.9007
[truncated: 3,291 more rows]
[truncated: 10 more columns]

## Sheet: Fig2b
m/z		CoreMYC no EGCG		m/z		CoreMYC + 50 uM EGCG		m/z		CoreMYC + 100 uM EGCG		m/z		CoreMYC + 150 uM EGCG		m/z		CoreMYC + 200 uM EGCG
1100	49.16			1100	15.26			1100	14.77			1100	10.27			1100	4.627
1100.02	51.25			1100.02	15.46			1100.02	15.03			1100.02	10.33			1100.02	4.57
1100.03	53.3			1100.03	15.67			1100.03	15.3			1100.03	10.39			1100.03	4.512
1100.04	55.31			1100.04	15.87			1100.04	15.56			1100.04	10.45			1100.04	4.455
1100.05	57.24			1100.05	16.07			1100.05	15.81			1100.05	10.51			1100.05	4.398
1100.06	59.08			1100.06	16.26			1100.06	16.06			1100.06	10.57			1100.06	4.342
1100.08	60.82			1100.08	16.44			1100.08	16.29			1100.08	10.63			1100.08	4.288
1100.09	62.44			1100.09	16.61			1100.09	16.51			1100.09	10.68			1100.09	4.236
1100.1	63.92			1100.1	16.77			1100.1	16.71			1100.1	10.74			1100.1	4.187
1100.11	65.24			1100.11	16.92			1100.11	16.9			1100.11	10.78			1100.11	4.14
1100.13	66.4			1100.13	17.06			1100.13	17.07			1100.13	10.83			1100.13	4.096
1100.14	67.37			1100.14	17.17			1100.14	17.22			1100.14	10.87			1100.14	4.055
1100.15	68.16			1100.15	17.28			1100.15	17.35			1100.15	10.91			1100.15	4.017
1100.16	68.75			1100.16	17.37			1100.16	17.45			1100.16	10.94			1100.16	3.983
1100.17	69.13			1100.17	17.44			1100.17	17.54			1100.17	10.97			1100.17	3.951
1100.19	69.31			1100.19	17.49			1100.19	17.6			1100.19	10.99			1100.19	3.923
1100.2	69.27			1100.2	17.52			1100.2	17.64			1100.2	11.01			1100.2	3.899
1100.21	69.02			1100.21	17.54			1100.21	17.65			1100.21	11.03			1100.21	3.877
1100.22	68.56			1100.22	17.54			1100.22	17.64			1100.22	11.05			1100.22	3.858
1100.24	67.9			1100.24	17.52			1100.24	17.62			1100.24	11.06			1100.24	3.843
1100.25	67.04			1100.25	17.48			1100.25	17.57			1100.25	11.08			1100.25	3.83
1100.26	65.98			1100.26	17.43			1100.26	17.5			1100.26	11.09			1100.26	3.82
1100.27	64.75			1100.27	17.35			1100.27	17.42			1100.27	11.1			1100.27	3.812
1100.28	63.34			1100.28	17.27			1100.28	17.32			1100.28	11.12			1100.28	3.807
1100.3	61.78			1100.3	17.17			1100.3	17.21			1100.3	11.14			1100.3	3.804
1100.31	60.08			1100.31	17.05			1100.31	17.08			1100.31	11.16			1100.31	3.804
1100.32	58.25			1100.32	16.92			1100.32	16.95			1100.32	11.19			1100.32	3.806
1100.33	56.31			1100.33	16.78			1100.33	16.81			1100.33	11.22			1100.33	3.809
1100.35	54.29			1100.35	16.63			1100.35	16.66			1100.35	11.25			1100.35	3.816
1100.36	52.19			1100.36	16.47			1100.36	16.51			1100.36	11.3			1100.36	3.824
1100.37	50.03			1100.37	16.31			1100.37	16.35			1100.37	11.35			1100.37	3.834
1100.38	47.84			1100.38	16.13			1100.38	16.2			1100.38	11.4			1100.38	3.847
1100.39	45.64			1100.39	15.96			1100.39	16.04			1100.39	11.46			1100.39	3.862
1100.41	43.43			1100.41	15.77			1100.41	15.89			1100.41	11.53			1100.41	3.879
1100.42	41.24			1100.42	15.59			1100.42	15.74			1100.42	11.6			1100.42	3.899
1100.43	39.08			1100.43	15.4			1100.43	15.6			1100.43	11.68			1100.43	3.922
1100.44	36.97			1100.44	15.21			1100.44	15.47			1100.44	11.77			1100.44	3.947
1100.46	34.93			1100.46	15.02			1100.46	15.34			1100.46	11.86			1100.46	3.976
1100.47	32.96			1100.47	14.84			1100.47	15.22			1100.47	11.95			1100.47	4.007
1100.48	31.07			1100.48	14.65			1100.48	15.1			1100.48	12.05			1100.48	4.041
1100.49	29.28			1100.49	14.47			1100.49	15			1100.49	12.15			1100.49	4.078
1100.5	27.6			1100.5	14.3			1100.5	14.9			1100.5	12.25			1100.5	4.118
1100.52	26.03			1100.52	14.12			1100.52	14.81			1100.52	12.35			1100.52	4.161
1100.53	24.58			1100.53	13.95			1100.53	14.73			1100.53	12.44			1100.53	4.207
1100.54	23.24			1100.54	13.79			1100.54	14.65			1100.54	12.53			1100.54	4.256
1100.55	22.03			1100.55	13.63			1100.55	14.58			1100.55	12.62			1100.55	4.307
1100.57	20.95			1100.57	13.48			1100.57	14.51			1100.57	12.69			1100.57	4.36
1100.58	19.99			1100.58	13.33			1100.58	14.45			1100.58	12.76			1100.58	4.415
1100.59	19.15			1100.59	13.18			1100.59	14.39			1100.59	12.83			1100.59	4.472
1100.6	18.43			1100.6	13.05			1100.6	14.33			1100.6	12.87			1100.6	4.529
1100.61	17.83			1100.61	12.91			1100.61	14.28			1100.61	12.91			1100.61	4.588
1100.63	17.34			1100.63	12.79			1100.63	14.22			1100.63	12.94			1100.63	4.646
1100.64	16.96			1100.64	12.66			1100.64	14.17			1100.64	12.95			1100.64	4.704
1100.65	16.68			1100.65	12.54			1100.65	14.11			1100.65	12.95			1100.65	4.761
1100.66	16.49			1100.66	12.43			1100.66	14.05			1100.66	12.93			1100.66	4.816
1100.68	16.4			1100.68	12.32			1100.68	13.99			1100.68	12.9			1100.68	4.868
1100.69	16.38			1100.69	12.21			1100.69	13.92			1100.69	12.85			1100.69	4.918
1100.7	16.45			1100.7	12.11			1100.7	13.85			1100.7	12.79			1100.7	4.964
1100.71	16.58			1100.71	12.01			1100.71	13.78			1100.71	12.71			1100.71	5.006
1100.73	16.78			1100.73	11.91			1100.73	13.71			1100.73	12.62			1100.73	5.043
1100.74	17.03			1100.74	11.82			1100.74	13.63			1100.74	12.52			1100.74	5.074
1100.75	17.33			1100.75	11.73			1100.75	13.55			1100.75	12.4			1100.75	5.099
1100.76	17.68			1100.76	11.64			1100.76	13.46			1100.76	12.28			1100.76	5.118
1100.77	18.07			1100.77	11.56			1100.77	13.37			1100.77	12.15			1100.77	5.13
1100.79	18.5			1100.79	11.48			1100.79	13.28			1100.79	12			1100.79	5.134
1100.8	18.95			1100.8	11.4			1100.8	13.19			1100.8	11.86			1100.8	5.131
1100.81	19.44			1100.81	11.32			1100.81	13.1			1100.81	11.7			1100.81	5.121
1100.82	19.95			1100.82	11.25			1100.82	13.01			1100.82	11.55			1100.82	5.102
1100.84	20.48			1100.84	11.18			1100.84	12.92			1100.84	11.39			1100.84	5.076
1100.85	21.02			1100.85	11.11			1100.85	12.84			1100.85	11.23			1100.85	5.042
1100.86	21.59			1100.86	11.05			1100.86	12.75			1100.86	11.08			1100.86	5
1100.87	22.16			1100.87	10.99			1100.87	12.67			1100.87	10.93			1100.87	4.951
1100.88	22.75			1100.88	10.94			1100.88	12.6			1100.88	10.78			1100.88	4.895
1100.9	23.34			1100.9	10.89			1100.9	12.53			1100.9	10.64			1100.9	4.832
1100.91	23.94			1100.91	10.84			1100.91	12.46			1100.91	10.5			1100.91	4.763
1100.92	24.54			1100.92	10.8			1100.92	12.41			1100.92	10.38			1100.92	4.689
1100.93	25.15			1100.93	10.76			1100.93	12.36			1100.93	10.26			1100.93	4.609
1100.95	25.76			1100.95	10.73			1100.95	12.31			1100.95	10.15			1100.95	4.525
1100.96	26.36			1100.96	10.71			1100.96	12.28			1100.96	10.05			1100.96	4.438
1100.97	26.97			1100.97	10.68			1100.97	12.25			1100.97	9.967			1100.97	4.347
1100.98	27.56			1100.98	10.66			1100.98	12.22			1100.98	9.889			1100.98	4.254
1100.99	28.15			1100.99	10.65			1100.99	12.21			1100.99	9.821			1100.99	4.159
1101.01	28.72			1101.01	10.64			1101.01	12.2			1101.01	9.762			1101.01	4.064
1101.02	29.28			1101.02	10.63			1101.02	12.2			1101.02	9.713			1101.02	3.968
1101.03	29.83			1101.03	10.63			1101.03	12.2			1101.03	9.672			1101.03	3.873
1101.04	30.35			1101.04	10.63			1101.04	12.21			1101.04	9.638			1101.04	3.779
1101.06	30.85			1101.06	10.64			1101.06	12.22			1101.06	9.612			1101.06	3.687
1101.07	31.33			1101.07	10.65			1101.07	12.24			1101.07	9.592			1101.07	3.597
1101.08	31.77			1101.08	10.66			1101.08	12.26			1101.08	9.576			1101.08	3.51
1101.09	32.19			1101.09	10.67			1101.09	12.29			1101.09	9.565			1101.09	3.426
1101.1	32.57			1101.1	10.68			1101.1	12.31			1101.1	9.557			1101.1	3.346
1101.12	32.91			1101.12	10.69			1101.12	12.34			1101.12	9.552			1101.12	3.271
1101.13	33.21			1101.13	10.71			1101.13	12.36			1101.13	9.548			1101.13	3.199
1101.14	33.46			1101.14	10.72			1101.14	12.39			1101.14	9.545			1101.14	3.132
1101.15	33.68			1101.15	10.73			1101.15	12.42			1101.15	9.543			1101.15	3.07
1101.17	33.84			1101.17	10.75			1101.17	12.44			1101.17	9.54			1101.17	3.013
1101.18	33.96			1101.18	10.76			1101.18	12.47			1101.18	9.537			1101.18	2.961
1101.19	34.04			1101.19	10.76			1101.19	12.49			1101.19	9.534			1101.19	2.914
1101.2	34.06			1101.2	10.77			1101.2	12.52			1101.2	9.53			1101.2	2.872
1101.22	34.03			1101.22	10.77			1101.22	12.54			1101.22	9.525			1101.22	2.835
1101.23	33.96			1101.23	10.77			1101.23	12.56			1101.23	9.521			1101.23	2.803
1101.24	33.83			1101.24	10.76			1101.24	12.58			1101.24	9.517			1101.24	2.776
1101.25	33.67			1101.25	10.75			1101.25	12.59			1101.25	9.515			1101.25	2.754
1101.26	33.45			1101.26	10.74			1101.26	12.61			1101.26	9.514			1101.26	2.737
1101.28	33.19			1101.28	10.73			1101.28	12.63			1101.28	9.516			1101.28	2.724
1101.29	32.9			1101.29	10.7			1101.29	12.65			1101.29	9.522			1101.29	2.715
1101.3	32.56			1101.3	10.68			1101.3	12.67			1101.3	9.533			1101.3	2.711
1101.31	32.19			1101.31	10.65			1101.31	12.69			1101.31	9.549			1101.31	2.712
1101.33	31.78			1101.33	10.62			1101.33	12.71			1101.33	9.572			1101.33	2.716
1101.34	31.35			1101.34	10.58			1101.34	12.73			1101.34	9.603			1101.34	2.724
1101.35	30.89			1101.35	10.55			1101.35	12.76			1101.35	9.642			1101.35	2.737
1101.36	30.4			1101.36	10.5			1101.36	12.79			1101.36	9.691			1101.36	2.753
1101.37	29.9			1101.37	10.46			1101.37	12.82			1101.37	9.75			1101.37	2.773
1101.39	29.38			1101.39	10.41			1101.39	12.86			1101.39	9.82			1101.39	2.797
1101.4	28.84			1101.4	10.36			1101.4	12.9			1101.4	9.901			1101.4	2.825
1101.41	28.3			1101.41	10.31			1101.41	12.95			1101.41	9.994			1101.41	2.856
1101.42	27.75			1101.42	10.26			1101.42	12.99			1101.42	10.1			1101.42	2.891
1101.44	27.19			1101.44	10.21			1101.44	13.04			1101.44	10.21			1101.44	2.929
1101.45	26.63			1101.45	10.16			1101.45	13.1			1101.45	10.34			1101.45	2.971
1101.46	26.07			1101.46	10.11			1101.46	13.15			1101.46	10.48			1101.46	3.016
1101.47	25.52			1101.47	10.06			1101.47	13.21			1101.47	10.62			1101.47	3.064
1101.48	24.97			1101.48	10.01			1101.48	13.27			1101.48	10.78			1101.48	3.115
1101.5	24.43			1101.5	9.96			1101.5	13.32			1101.5	10.94			1101.5	3.169
1101.51	23.9			1101.51	9.913			1101.51	13.38			1101.51	11.1			1101.51	3.225
1101.52	23.38			1101.52	9.869			1101.52	13.44			1101.52	11.27			1101.52	3.284
1101.53	22.88			1101.53	9.827			1101.53	13.49			1101.53	11.44			1101.53	3.345
1101.55	22.39			1101.55	9.788			1101.55	13.54			1101.55	11.62			1101.55	3.408
1101.56	21.92			1101.56	9.751			1101.56	13.59			1101.56	11.79			1101.56	3.472
1101.57	21.48			1101.57	9.718			1101.57	13.63			1101.57	11.95			1101.57	3.537
1101.58	21.06			1101.58	9.688			1101.58	13.66			1101.58	12.11			1101.58	3.602
1101.59	20.66			1101.59	9.662			1101.59	13.69			1101.59	12.27			1101.59	3.668
1101.61	20.3			1101.61	9.639			1101.61	13.71			1101.61	12.41			1101.61	3.734
1101.62	19.97			1101.62	9.62			1101.62	13.73			1101.62	12.54			1101.62	3.799
1101.63	19.67			1101.63	9.605			1101.63	13.73			1101.63	12.66			1101.63	3.862
1101.64	19.42			1101.64	9.594			1101.64	13.73			1101.64	12.77			1101.64	3.924
1101.66	19.21			1101.66	9.587			1101.66	13.72			1101.66	12.86			1101.66	3.983
1101.67	19.05			1101.67	9.583			1101.67	13.7			1101.67	12.93			1101.67	4.04
1101.68	18.95			1101.68	9.584			1101.68	13.68			1101.68	12.99			1101.68	4.094
1101.69	18.9			1101.69	9.589			1101.69	13.64			1101.69	13.03			1101.69	4.143
1101.7	18.92			1101.7	9.598			1101.7	13.6			1101.7	13.05			1101.7	4.189
1101.72	19			1101.72	9.611			1101.72	13.56			1101.72	13.06			1101.72	4.231
1101.73	19.15			1101.73	9.628			1101.73	13.5			1101.73	13.05			1101.73	4.267
1101.74	19.38			1101.74	9.649			1101.74	13.45			1101.74	13.02			1101.74	4.299
1101.75	19.69			1101.75	9.675			1101.75	13.39			1101.75	12.97			1101.75	4.325
1101.77	20.09			1101.77	9.705			1101.77	13.33			1101.77	12.92			1101.77	4.346
1101.78	20.57			1101.78	9.739			1101.78	13.27			1101.78	12.85			1101.78	4.361
1101.79	21.15			1101.79	9.777			1101.79	13.21			1101.79	12.77			1101.79	4.371
1101.8	21.82			1101.8	9.819			1101.8	13.16			1101.8	12.68			1101.8	4.375
1101.82	22.58			1101.82	9.866			1101.82	13.11			1101.82	12.59			1101.82	4.374
1101.83	23.44			1101.83	9.916			1101.83	13.06			1101.83	12.49			1101.83	4.367
1101.84	24.4			1101.84	9.971			1101.84	13.02			1101.84	12.38			1101.84	4.355
1101.85	25.45			1101.85	10.03			1101.85	13			1101.85	12.28			1101.85	4.339
1101.86	26.6			1101.86	10.09			1101.86	12.97			1101.86	12.18			1101.86	4.318
1101.88	27.83			1101.88	10.16			1101.88	12.97			1101.88	12.08			1101.88	4.293
1101.89	29.15			1101.89	10.23			1101.89	12.97			1101.89	11.99			1101.89	4.264
1101.9	30.55			1101.9	10.3			1101.9	12.98			1101.9	11.9			1101.9	4.233
1101.91	32.03			1101.91	10.38			1101.91	13.01			1101.91	11.83			1101.91	4.198
1101.93	33.57			1101.93	10.46			1101.93	13.04			1101.93	11.76			1101.93	4.162
1101.94	35.16			1101.94	10.55			1101.94	13.1			1101.94	11.71			1101.94	4.123
1101.95	36.81			1101.95	10.63			1101.95	13.16			1101.95	11.67			1101.95	4.084
1101.96	38.48			1101.96	10.72			1101.96	13.23			1101.96	11.64			1101.96	4.044
1101.97	40.19			1101.97	10.81			1101.97	13.32			1101.97	11.62			1101.97	4.004
1101.99	41.9			1101.99	10.9			1101.99	13.42			1101.99	11.62			1101.99	3.964
1102	43.61			1102	10.99			1102	13.52			1102	11.63			1102	3.925
1102.01	45.3			1102.01	11.08			1102.01	13.63			1102.01	11.66			1102.01	3.887
1102.02	46.97			1102.02	11.17			1102.02	13.75			1102.02	11.69			1102.02	3.851
1102.04	48.59			1102.04	11.27			1102.04	13.88			1102.04	11.74			1102.04	3.816
1102.05	50.15			1102.05	11.35			1102.05	14			1102.05	11.79			1102.05	3.784
1102.06	51.63			1102.06	11.44			1102.06	14.13			1102.06	11.86			1102.06	3.753
1102.07	53.04			1102.07	11.53			1102.07	14.26			1102.07	11.93			1102.07	3.725
1102.08	54.34			1102.08	11.61			1102.08	14.39			1102.08	12.01			1102.08	3.7
1102.1	55.52			1102.1	11.69			1102.1	14.51			1102.1	12.09			1102.1	3.677
1102.11	56.59			1102.11	11.76			1102.11	14.62			1102.11	12.17			1102.11	3.657
1102.12	57.52			1102.12	11.83			1102.12	14.73			1102.12	12.25			1102.12	3.639
1102.13	58.31			1102.13	11.89			1102.13	14.83			1102.13	12.34			1102.13	3.623
1102.15	58.94			1102.15	11.95			1102.15	14.92			1102.15	12.42			1102.15	3.609
1102.16	59.42			1102.16	12			1102.16	14.99			1102.16	12.49			1102.16	3.597
1102.17	59.74			1102.17	12.05			1102.17	15.06			1102.17	12.56			1102.17	3.587
1102.18	59.89			1102.18	12.09			1102.18	15.11			1102.18	12.63			1102.18	3.579
1102.2	59.88			1102.2	12.12			1102.2	15.15			1102.2	12.68			1102.2	3.571
1102.21	59.69			1102.21	12.14			1102.21	15.17			1102.21	12.73			1102.21	3.565
1102.22	59.35			1102.22	12.16			1102.22	15.18			1102.22	12.78			1102.22	3.559
1102.23	58.84			1102.23	12.17			1102.23	15.17			1102.23	12.81			1102.23	3.554
1102.24	58.17			1102.24	12.18			1102.24	15.15			1102.24	12.83			1102.24	3.549
1102.26	57.36			1102.26	12.18			1102.26	15.11			1102.26	12.85			1102.26	3.545
1102.27	56.4			1102.27	12.17			1102.27	15.07			1102.27	12.86			1102.27	3.54
1102.28	55.31			1102.28	12.15			1102.28	15.01			1102.28	12.87			1102.28	3.535
1102.29	54.1			1102.29	12.13			1102.29	14.94			1102.29	12.87			1102.29	3.53
1102.31	52.78			1102.31	12.1			1102.31	14.86			1102.31	12.87			1102.31	3.525
1102.32	51.36			1102.32	12.07			1102.32	14.78			1102.32	12.86			1102.32	3.52
1102.33	49.86			1102.33	12.03			1102.33	14.69			1102.33	12.85			1102.33	3.515
1102.34	48.29			1102.34	11.99			1102.34	14.59			1102.34	12.85			1102.34	3.509
1102.35	46.66			1102.35	11.94			1102.35	14.49			1102.35	12.84			1102.35	3.504
1102.37	44.99			1102.37	11.89			1102.37	14.39			1102.37	12.84			1102.37	3.5
1102.38	43.29			1102.38	11.84			1102.38	14.29			1102.38	12.84			1102.38	3.496
1102.39	41.58			1102.39	11.78			1102.39	14.19			1102.39	12.85			1102.39	3.493
1102.4	39.86			1102.4	11.73			1102.4	14.1			1102.4	12.86			1102.4	3.492
1102.42	38.16			1102.42	11.67			1102.42	14.01			1102.42	12.89			1102.42	3.492
1102.43	36.48			1102.43	11.61			1102.43	13.93			1102.43	12.92			1102.43	3.494
1102.44	34.84			1102.44	11.54			1102.44	13.85			1102.44	12.96			1102.44	3.499
1102.45	33.25			1102.45	11.48			1102.45	13.78			1102.45	13.01			1102.45	3.506
1102.46	31.71			1102.46	11.42			1102.46	13.72			1102.46	13.07			1102.46	3.516
1102.48	30.24			1102.48	11.36			1102.48	13.67			1102.48	13.14			1102.48	3.529
1102.49	28.84			1102.49	11.29			1102.49	13.62			1102.49	13.22			1102.49	3.546
1102.5	27.52			1102.5	11.23			1102.5	13.59			1102.5	13.3			1102.5	3.567
1102.51	26.29			1102.51	11.17			1102.51	13.56			1102.51	13.4			1102.51	3.592
1102.53	25.15			1102.53	11.11			1102.53	13.54			1102.53	13.5			1102.53	3.621
1102.54	24.1			1102.54	11.06			1102.54	13.53			1102.54	13.6			1102.54	3.654
1102.55	23.14			1102.55	11			1102.55	13.52			1102.55	13.71			1102.55	3.691
1102.56	22.28			1102.56	10.94			1102.56	13.52			1102.56	13.82			1102.56	3.732
1102.57	21.52			1102.57	10.89			1102.57	13.53			1102.57	13.93			1102.57	3.777
1102.59	20.85			1102.59	10.84			1102.59	13.53			1102.59	14.04			1102.59	3.826
1102.6	20.28			1102.6	10.78			1102.6	13.54			1102.6	14.14			1102.6	3.879
1102.61	19.8			1102.61	10.73			1102.61	13.55			1102.61	14.24			1102.61	3.934
1102.62	19.41			1102.62	10.68			1102.62	13.56			1102.62	14.33			1102.62	3.992
1102.64	19.1			1102.64	10.64			1102.64	13.57			1102.64	14.41			1102.64	4.052
1102.65	18.87			1102.65	10.59			1102.65	13.58			1102.65	14.47			1102.65	4.114
1102.66	18.73			1102.66	10.55			1102.66	13.58			1102.66	14.53			1102.66	4.178
1102.67	18.65			1102.67	10.5			1102.67	13.58			1102.67	14.56			1102.67	4.241
1102.69	18.65			1102.69	10.46			1102.69	13.57			1102.69	14.59			1102.69	4.304
1102.7	18.71			1102.7	10.42			1102.7	13.55			1102.7	14.59			1102.7	4.367
1102.71	18.83			1102.71	10.38			1102.71	13.52			1102.71	14.58			1102.71	4.428
1102.72	19.01			1102.72	10.34			1102.72	13.49			1102.72	14.54			1102.72	4.487
1102.73	19.24			1102.73	10.3			1102.73	13.45			1102.73	14.49			1102.73	4.542
1102.75	19.52			1102.75	10.27			1102.75	13.4			1102.75	14.42			1102.75	4.594
1102.76	19.84			1102.76	10.24			1102.76	13.35			1102.76	14.34			1102.76	4.642
1102.77	20.21			1102.77	10.21			1102.77	13.28			1102.77	14.23			1102.77	4.685
1102.78	20.61			1102.78	10.18			1102.78	13.21			1102.78	14.11			1102.78	4.723
1102.8	21.05			1102.8	10.15			1102.8	13.13			1102.8	13.97			1102.8	4.755
1102.81	21.52			1102.81	10.13			1102.81	13.05			1102.81	13.82			1102.81	4.78
1102.82	22.02			1102.82	10.11			1102.82	12.96			1102.82	13.66			1102.82	4.799
1102.83	22.54			1102.83	10.09			1102.83	12.86			1102.83	13.49			1102.83	4.811
1102.84	23.09			1102.84	10.08			1102.84	12.77			1102.84	13.31			1102.84	4.815
1102.86	23.66			1102.86	10.07			1102.86	12.67			1102.86	13.13			1102.86	4.812
1102.87	24.25			1102.87	10.06			1102.87	12.57			1102.87	12.94			1102.87	4.802
1102.88	24.86			1102.88	10.06			1102.88	12.48			1102.88	12.75			1102.88	4.784
1102.89	25.48			1102.89	10.06			1102.89	12.39			1102.89	12.56			1102.89	4.76
1102.91	26.11			1102.91	10.07			1102.91	12.3			1102.91	12.37			1102.91	4.728
1102.92	26.76			1102.92	10.08			1102.92	12.21			1102.92	12.19			1102.92	4.689
1102.93	27.4			1102.93	10.1			1102.93	12.13			1102.93	12.02			1102.93	4.643
1102.94	28.05			1102.94	10.12			1102.94	12.06			1102.94	11.85			1102.94	4.592
1102.95	28.71			1102.95	10.14			1102.95	12			1102.95	11.7			1102.95	4.534
1102.97	29.36			1102.97	10.17			1102.97	11.95			1102.97	11.56			1102.97	4.472
1102.98	30			1102.98	10.21			1102.98	11.9			1102.98	11.43			1102.98	4.404
1102.99	30.63			1102.99	10.25			1102.99	11.87			1102.99	11.31			1102.99	4.333
1103	31.25			1103	10.29			1103	11.84			1103	11.21			1103	4.257
1103.02	31.86			1103.02	10.34			1103.02	11.83			1103.02	11.12			1103.02	4.179
1103.03	32.44			1103.03	10.39			1103.03	11.83			1103.03	11.05			1103.03	4.099
1103.04	33			1103.04	10.45			1103.04	11.84			1103.04	11			1103.04	4.016
1103.05	33.53			1103.05	10.51			1103.05	11.85			1103.05	10.96			1103.05	3.933
1103.06	34.03			1103.06	10.57			1103.06	11.88			1103.06	10.93			1103.06	3.849
1103.08	34.5			1103.08	10.64			1103.08	11.92			1103.08	10.92			1103.08	3.764
1103.09	34.92			1103.09	10.71			1103.09	11.96			1103.09	10.92			1103.09	3.681
1103.1	35.31			1103.1	10.78			1103.1	12.01			1103.1	10.93			1103.1	3.598
1103.11	35.65			1103.11	10.86			1103.11	12.07			1103.11	10.95			1103.11	3.517
1103.13	35.95			1103.13	10.94			1103.13	12.13			1103.13	10.98			1103.13	3.439
1103.14	36.19			1103.14	11.01			1103.14	12.19			1103.14	11.02			1103.14	3.362
1103.15	36.39			1103.15	11.09			1103.15	12.26			1103.15	11.07			1103.15	3.289
1103.16	36.53			1103.16	11.17			1103.16	12.33			1103.16	11.11			1103.16	3.219
1103.18	36.62			1103.18	11.25			1103.18	12.4			1103.18	11.17			1103.18	3.152
1103.19	36.66			1103.19	11.33			1103.19	12.47			1103.19	11.22			1103.19	3.09
1103.2	36.65			1103.2	11.41			1103.2	12.53			1103.2	11.27			1103.2	3.031
1103.21	36.58			1103.21	11.49			1103.21	12.6			1103.21	11.33			1103.21	2.978
1103.22	36.46			1103.22	11.57			1103.22	12.66			1103.22	11.38			1103.22	2.928
1103.24	36.3			1103.24	11.65			1103.24	12.72			1103.24	11.43			1103.24	2.884
1103.25	36.08			1103.25	11.72			1103.25	12.77			1103.25	11.48			1103.25	2.845
1103.26	35.82			1103.26	11.8			1103.26	12.81			1103.26	11.52			1103.26	2.812
1103.27	35.52			1103.27	11.87			1103.27	12.85			1103.27	11.56			1103.27	2.784
1103.29	35.17			1103.29	11.94			1103.29	12.89			1103.29	11.6			1103.29	2.761
1103.3	34.8			1103.3	12			1103.3	12.91			1103.3	11.63			1103.3	2.744
1103.31	34.38			1103.31	12.07			1103.31	12.93			1103.31	11.66			1103.31	2.733
1103.32	33.94			1103.32	12.13			1103.32	12.95			1103.32	11.68			1103.32	2.728
1103.33	33.48			1103.33	12.19			1103.33	12.95			1103.33	11.7			1103.33	2.73
1103.35	32.99			1103.35	12.24			1103.35	12.96			1103.35	11.72			1103.35	2.737
1103.36	32.49			1103.36	12.29			1103.36	12.95			1103.36	11.73			1103.36	2.75
1103.37	31.97			1103.37	12.34			1103.37	12.94			1103.37	11.74			1103.37	2.77
1103.38	31.44			1103.38	12.39			1103.38	12.93			1103.38	11.75			1103.38	2.796
1103.4	30.9			1103.4	12.43			1103.4	12.91			1103.4	11.76			1103.4	2.829
1103.41	30.36			1103.41	12.47			1103.41	12.89			1103.41	11.77			1103.41	2.867
1103.42	29.83			1103.42	12.5			1103.42	12.86			1103.42	11.78			1103.42	2.912
1103.43	29.29			1103.43	12.53			1103.43	12.83			1103.43	11.8			1103.43	2.963
1103.45	28.76			1103.45	12.56			1103.45	12.8			1103.45	11.81			1103.45	3.02
1103.46	28.24			1103.46	12.58			1103.46	12.77			1103.46	11.82			1103.46	3.082
1103.47	27.72			1103.47	12.6			1103.47	12.74			1103.47	11.84			1103.47	3.15
1103.48	27.22			1103.48	12.61			1103.48	12.71			1103.48	11.86			1103.48	3.224
1103.49	26.73			1103.49	12.62			1103.49	12.68			1103.49	11.88			1103.49	3.302
1103.51	26.26			1103.51	12.63			1103.51	12.65			1103.51	11.91			1103.51	3.385
1103.52	25.8			1103.52	12.63			1103.52	12.62			1103.52	11.94			1103.52	3.472
1103.53	25.36			1103.53	12.63			1103.53	12.59			1103.53	11.97			1103.53	3.562
1103.54	24.93			1103.54	12.63			1103.54	12.57			1103.54	12			1103.54	3.655
1103.56	24.53			1103.56	12.61			1103.56	12.54			1103.56	12.04			1103.56	3.751
1103.57	24.14			1103.57	12.6			1103.57	12.52			1103.57	12.07			1103.57	3.849
1103.58	23.78			1103.58	12.58			1103.58	12.5			1103.58	12.11			1103.58	3.948
1103.59	23.43			1103.59	12.56			1103.59	12.48			1103.59	12.15			1103.59	4.047
1103.6	23.11			1103.6	12.53			1103.6	12.46			1103.6	12.18			1103.6	4.146
1103.62	22.81			1103.62	12.5			1103.62	12.44			1103.62	12.21			1103.62	4.243
1103.63	22.53			1103.63	12.47			1103.63	12.43			1103.63	12.24			1103.63	4.339
1103.64	22.29			1103.64	12.43			1103.64	12.41			1103.64	12.27			1103.64	4.432
1103.65	22.07			1103.65	12.39			1103.65	12.4			1103.65	12.29			1103.65	4.522
1103.67	21.88			1103.67	12.34			1103.67	12.39			1103.67	12.3			1103.67	4.607
1103.68	21.73			1103.68	12.29			1103.68	12.38			1103.68	12.31			1103.68	4.688
1103.69	21.61			1103.69	12.24			1103.69	12.37			1103.69	12.31			1103.69	4.763
1103.7	21.52			1103.7	12.19			1103.7	12.36			1103.7	12.31			1103.7	4.832
1103.71	21.48			1103.71	12.13			1103.71	12.35			1103.71	12.3			1103.71	4.895
1103.73	21.49			1103.73	12.08			1103.73	12.34			1103.73	12.28			1103.73	4.95
1103.74	21.54			1103.74	12.02			1103.74	12.33			1103.74	12.25			1103.74	4.998
1103.75	21.64			1103.75	11.96			1103.75	12.32			1103.75	12.21			1103.75	5.038
1103.76	21.79			1103.76	11.9			1103.76	12.31			1103.76	12.17			1103.76	5.069
1103.78	22			1103.78	11.85			1103.78	12.31			1103.78	12.11			1103.78	5.093
1103.79	22.27			1103.79	11.79			1103.79	12.3			1103.79	12.05			1103.79	5.108
1103.8	22.59			1103.8	11.73			1103.8	12.29			1103.8	11.99			1103.8	5.116
1103.81	22.98			1103.81	11.68			1103.81	12.29			1103.81	11.92			1103.81	5.115
1103.83	23.44			1103.83	11.63			1103.83	12.29			1103.83	11.84			1103.83	5.107
1103.84	23.95			1103.84	11.58			1103.84	12.29			1103.84	11.76			1103.84	5.091
1103.85	24.54			1103.85	11.54			1103.85	12.29			1103.85	11.68			1103.85	5.068
1103.86	25.18			1103.86	11.5			1103.86	12.29			1103.86	11.59			1103.86	5.04
1103.87	25.9			1103.87	11.47			1103.87	12.3			1103.87	11.51			1103.87	5.005
1103.89	26.67			1103.89	11.44			1103.89	12.31			1103.89	11.42			1103.89	4.965
1103.9	27.5			1103.9	11.42			1103.9	12.33			1103.9	11.34			1103.9	4.922
1103.91	28.39			1103.91	11.4			1103.91	12.35			1103.91	11.26			1103.91	4.874
1103.92	29.33			1103.92	11.39			1103.92	12.38			1103.92	11.18			1103.92	4.824
1103.94	30.32			1103.94	11.39			1103.94	12.41			1103.94	11.11			1103.94	4.771
1103.95	31.35			1103.95	11.39			1103.95	12.45			1103.95	11.04			1103.95	4.718
1103.96	32.41			1103.96	11.4			1103.96	12.5			1103.96	10.98			1103.96	4.664
1103.97	33.5			1103.97	11.43			1103.97	12.55			1103.97	10.93			1103.97	4.61
1103.98	34.61			1103.98	11.45			1103.98	12.61			1103.98	10.88			1103.98	4.557
1104	35.73			1104	11.49			1104	12.68			1104	10.85			1104	4.506
1104.01	36.86			1104.01	11.54			1104.01	12.75			1104.01	10.82			1104.01	4.457
1104.02	37.98			1104.02	11.59			1104.02	12.84			1104.02	10.8			1104.02	4.41
1104.03	39.08			1104.03	11.65			1104.03	12.93			1104.03	10.8			1104.03	4.366
1104.05	40.16			1104.05	11.72			1104.05	13.03			1104.05	10.8			1104.05	4.326
1104.06	41.2			1104.06	11.8			1104.06	13.13			1104.06	10.81			1104.06	4.289
1104.07	42.2			1104.07	11.88			1104.07	13.25			1104.07	10.83			1104.07	4.256
1104.08	43.14			1104.08	11.97			1104.08	13.37			1104.08	10.86			1104.08	4.226
1104.09	44.03			1104.09	12.07			1104.09	13.5			1104.09	10.89			1104.09	4.2
1104.11	44.84			1104.11	12.17			1104.11	13.63			1104.11	10.93			1104.11	4.178
1104.12	45.58			1104.12	12.28			1104.12	13.78			1104.12	10.98			1104.12	4.159
1104.13	46.23			1104.13	12.39			1104.13	13.92			1104.13	11.04			1104.13	4.143
1104.14	46.79			1104.14	12.51			1104.14	14.07			1104.14	11.1			1104.14	4.13
1104.16	47.25			1104.16	12.62			1104.16	14.23			1104.16	11.16			1104.16	4.119
1104.17	47.62			1104.17	12.75			1104.17	14.39			1104.17	11.23			1104.17	4.11
1104.18	47.88			1104.18	12.87			1104.18	14.55			1104.18	11.3			1104.18	4.103
1104.19	48.03			1104.19	12.99			1104.19	14.71			1104.19	11.37			1104.19	4.096
1104.21	48.08			1104.21	13.12			1104.21	14.88			1104.21	11.44			1104.21	4.09
1104.22	48.02			1104.22	13.24			1104.22	15.04			1104.22	11.5			1104.22	4.084
1104.23	47.86			1104.23	13.36			1104.23	15.2			1104.23	11.57			1104.23	4.078
1104.24	47.59			1104.24	13.48			1104.24	15.36			1104.24	11.64			1104.24	4.071
1104.25	47.23			1104.25	13.6			1104.25	15.52			1104.25	11.7			1104.25	4.064
1104.27	46.77			1104.27	13.71			1104.27	15.67			1104.27	11.75			1104.27	4.055
1104.28	46.21			1104.28	13.81			1104.28	15.81			1104.28	11.81			1104.28	4.045
1104.29	45.57			1104.29	13.91			1104.29	15.95			1104.29	11.86			1104.29	4.034
1104.3	44.85			1104.3	14.01			1104.3	16.09			1104.3	11.9			1104.3	4.021
1104.32	44.06			1104.32	14.09			1104.32	16.21			1104.32	11.94			1104.32	4.007
1104.33	43.21			1104.33	14.17			1104.33	16.32			1104.33	11.97			1104.33	3.992
1104.34	42.3			1104.34	14.24			1104.34	16.42			1104.34	12			1104.34	3.977
1104.35	41.34			1104.35	14.31			1104.35	16.51			1104.35	12.02			1104.35	3.961
1104.36	40.34			1104.36	14.36			1104.36	16.59			1104.36	12.04			1104.36	3.945
1104.38	39.32			1104.38	14.4			1104.38	16.65			1104.38	12.05			1104.38	3.93
1104.39	38.27			1104.39	14.43			1104.39	16.7			1104.39	12.06			1104.39	3.916
1104.4	37.2			1104.4	14.45			1104.4	16.74			1104.4	12.06			1104.4	3.904
1104.41	36.13			1104.41	14.46			1104.41	16.76			1104.41	12.05			1104.41	3.895
1104.43	35.06			1104.43	14.46			1104.43	16.76			1104.43	12.05			1104.43	3.889
1104.44	34			1104.44	14.44			1104.44	16.75			1104.44	12.04			1104.44	3.888
1104.45	32.95			1104.45	14.42			1104.45	16.72			1104.45	12.02			1104.45	3.89
1104.46	31.92			1104.46	14.38			1104.46	16.67			1104.46	12			1104.46	3.899
1104.48	30.92			1104.48	14.33			1104.48	16.6			1104.48	11.98			1104.48	3.913
1104.49	29.96			1104.49	14.26			1104.49	16.52			1104.49	11.96			1104.49	3.934
1104.5	29.03			1104.5	14.19			1104.5	16.42			1104.5	11.94			1104.5	3.961
1104.51	28.14			1104.51	14.1			1104.51	16.31			1104.51	11.91			1104.51	3.997
1104.52	27.29			1104.52	14.01			1104.52	16.18			1104.52	11.88			1104.52	4.04
1104.54	26.49			1104.54	13.9			1104.54	16.03			1104.54	11.85			1104.54	4.09
1104.55	25.74			1104.55	13.78			1104.55	15.87			1104.55	11.82			1104.55	4.149
1104.56	25.04			1104.56	13.65			1104.56	15.69			1104.56	11.78			1104.56	4.215
1104.57	24.39			1104.57	13.51			1104.57	15.5			1104.57	11.75			1104.57	4.289
1104.59	23.79			1104.59	13.36			1104.59	15.29			1104.59	11.71			1104.59	4.371
1104.6	23.24			1104.6	13.21			1104.6	15.07			1104.6	11.67			1104.6	4.459
1104.61	22.75			1104.61	13.04			1104.61	14.85			1104.61	11.63			1104.61	4.553
1104.62	22.31			1104.62	12.87			1104.62	14.61			1104.62	11.59			1104.62	4.652
1104.63	21.92			1104.63	12.69			1104.63	14.36			1104.63	11.54			1104.63	4.756
1104.65	21.58			1104.65	12.51			1104.65	14.11			1104.65	11.5			1104.65	4.863
1104.66	21.29			1104.66	12.32			1104.66	13.85			1104.66	11.45			1104.66	4.973
1104.67	21.05			1104.67	12.12			1104.67	13.58			1104.67	11.4			1104.67	5.085
1104.68	20.86			1104.68	11.93			1104.68	13.31			1104.68	11.34			1104.68	5.196
1104.7	20.73			1104.7	11.72			1104.7	13.04			1104.7	11.28			1104.7	5.306
1104.71	20.64			1104.71	11.52			1104.71	12.76			1104.71	11.22			1104.71	5.414
1104.72	20.59			1104.72	11.32			1104.72	12.49			1104.72	11.16			1104.72	5.519
1104.73	20.6			1104.73	11.11			1104.73	12.22			1104.73	11.09			1104.73	5.619
1104.74	20.66			1104.74	10.91			1104.74	11.94			1104.74	11.02			1104.74	5.713
1104.76	20.76			1104.76	10.71			1104.76	11.68			1104.76	10.95			1104.76	5.8
1104.77	20.91			1104.77	10.51			1104.77	11.41			1104.77	10.87			1104.77	5.879
1104.78	21.11			1104.78	10.31			1104.78	11.16			1104.78	10.79			1104.78	5.949
1104.79	21.35			1104.79	10.12			1104.79	10.91			1104.79	10.7			1104.79	6.01
1104.81	21.64			1104.81	9.927			1104.81	10.67			1104.81	10.62			1104.81	6.06
1104.82	21.98			1104.82	9.741			1104.82	10.43			1104.82	10.53			1104.82	6.099
1104.83	22.36			1104.83	9.561			1104.83	10.21			1104.83	10.44			1104.83	6.128
1104.84	22.78			1104.84	9.387			1104.84	9.998			1104.84	10.34			1104.84	6.144
1104.86	23.25			1104.86	9.22			1104.86	9.797			1104.86	10.25			1104.86	6.15
1104.87	23.75			1104.87	9.06			1104.87	9.608			1104.87	10.16			1104.87	6.144
1104.88	24.3			1104.88	8.907			1104.88	9.432			1104.88	10.06			1104.88	6.127
1104.89	24.89			1104.89	8.762			1104.89	9.27			1104.89	9.966			1104.89	6.1
1104.9	25.51			1104.9	8.626			1104.9	9.122			1104.9	9.872			1104.9	6.062
1104.92	26.16			1104.92	8.499			1104.92	8.989			1104.92	9.78			1104.92	6.015
1104.93	26.83			1104.93	8.381			1104.93	8.871			1104.93	9.689			1104.93	5.959
1104.94	27.54			1104.94	8.273			1104.94	8.768			1104.94	9.601			1104.94	5.896
1104.95	28.26			1104.95	8.174			1104.95	8.682			1104.95	9.516			1104.95	5.826
1104.97	28.99			1104.97	8.086			1104.97	8.613			1104.97	9.435			1104.97	5.75
1104.98	29.74			1104.98	8.008			1104.98	8.56			1104.98	9.358			1104.98	5.67
1104.99	30.49			1104.99	7.941			1104.99	8.524			1104.99	9.286			1104.99	5.586
1105	31.24			1105	7.884			1105	8.506			1105	9.219			1105	5.5
1105.01	31.99			1105.01	7.838			1105.01	8.506			1105.01	9.158			1105.01	5.413
1105.03	32.72			1105.03	7.803			1105.03	8.523			1105.03	9.103			1105.03	5.326
1105.04	33.43			1105.04	7.779			1105.04	8.557			1105.04	9.054			1105.04	5.239
1105.05	34.12			1105.05	7.766			1105.05	8.61			1105.05	9.012			1105.05	5.154
1105.06	34.77			1105.06	7.764			1105.06	8.68			1105.06	8.977			1105.06	5.072
1105.08	35.39			1105.08	7.773			1105.08	8.768			1105.08	8.948			1105.08	4.994
1105.09	35.97			1105.09	7.792			1105.09	8.873			1105.09	8.927			1105.09	4.919
1105.1	36.5			1105.1	7.822			1105.1	8.995			1105.1	8.913			1105.1	4.848
1105.11	36.98			1105.11	7.862			1105.11	9.134			1105.11	8.906			1105.11	4.783
1105.13	37.4			1105.13	7.912			1105.13	9.288			1105.13	8.906			1105.13	4.723
1105.14	37.77			1105.14	7.972			1105.14	9.459			1105.14	8.914			1105.14	4.668
1105.15	38.07			1105.15	8.041			1105.15	9.643			1105.15	8.928			1105.15	4.619
1105.16	38.3			1105.16	8.119			1105.16	9.842			1105.16	8.948			1105.16	4.575
1105.17	38.47			1105.17	8.205			1105.17	10.05			1105.17	8.975			1105.17	4.536
1105.19	38.57			1105.19	8.299			1105.19	10.28			1105.19	9.008			1105.19	4.501
1105.2	38.6			1105.2	8.4			1105.2	10.51			1105.2	9.047			1105.2	4.472
1105.21	38.57			1105.21	8.508			1105.21	10.76			1105.21	9.091			1105.21	4.446
1105.22	38.46			1105.22	8.621			1105.22	11.01			1105.22	9.139			1105.22	4.423
1105.24	38.29			1105.24	8.739			1105.24	11.27			1105.24	9.193			1105.24	4.403
1105.25	38.06			1105.25	8.862			1105.25	11.53			1105.25	9.25			1105.25	4.386
1105.26	37.77			1105.26	8.988			1105.26	11.8			1105.26	9.312			1105.26	4.37
1105.27	37.41			1105.27	9.116			1105.27	12.07			1105.27	9.376			1105.27	4.356
1105.28	37.01			1105.28	9.246			1105.28	12.33			1105.28	9.443			1105.28	4.342
1105.3	36.56			1105.3	9.376			1105.3	12.6			1105.3	9.513			1105.3	4.328
1105.31	36.06			1105.31	9.506			1105.31	12.86			1105.31	9.584			1105.31	4.313
1105.32	35.52			1105.32	9.635			1105.32	13.12			1105.32	9.658			1105.32	4.298
1105.33	34.95			1105.33	9.761			1105.33	13.37			1105.33	9.732			1105.33	4.282
1105.35	34.35			1105.35	9.884			1105.35	13.61			1105.35	9.807			1105.35	4.264
1105.36	33.73			1105.36	10			1105.36	13.84			1105.36	9.882			1105.36	4.245
1105.37	33.08			1105.37	10.12			1105.37	14.06			1105.37	9.957			1105.37	4.224
1105.38	32.42			1105.38	10.23			1105.38	14.26			1105.38	10.03			1105.38	4.202
1105.4	31.76			1105.4	10.33			1105.4	14.45			1105.4	10.11			1105.4	4.179
1105.41	31.09			1105.41	10.42			1105.41	14.62			1105.41	10.18			1105.41	4.154
1105.42	30.41			1105.42	10.51			1105.42	14.77			1105.42	10.25			1105.42	4.129
1105.43	29.75			1105.43	10.59			1105.43	14.9			1105.43	10.32			1105.43	4.103
1105.44	29.09			1105.44	10.66			1105.44	15.01			1105.44	10.39			1105.44	4.077
1105.46	28.44			1105.46	10.72			1105.46	15.1			1105.46	10.45			1105.46	4.052
1105.47	27.8			1105.47	10.77			1105.47	15.17			1105.47	10.52			1105.47	4.028
1105.48	27.18			1105.48	10.82			1105.48	15.22			1105.48	10.58			1105.48	4.005
1105.49	26.57			1105.49	10.85			1105.49	15.24			1105.49	10.64			1105.49	3.985
1105.51	25.99			1105.51	10.87			1105.51	15.24			1105.51	10.69			1105.51	3.968
1105.52	25.42			1105.52	10.89			1105.52	15.22			1105.52	10.75			1105.52	3.954
1105.53	24.88			1105.53	10.89			1105.53	15.18			1105.53	10.79			1105.53	3.943
1105.54	24.36			1105.54	10.89			1105.54	15.12			1105.54	10.84			1105.54	3.937
1105.55	23.87			1105.55	10.88			1105.55	15.03			1105.55	10.88			1105.55	3.935
1105.57	23.4			1105.57	10.87			1105.57	14.93			1105.57	10.92			1105.58	3.939
1105.58	22.95			1105.58	10.84			1105.58	14.81			1105.58	10.96			1105.59	3.947
1105.59	22.53			1105.59	10.81			1105.59	14.67			1105.59	10.99			1105.6	3.96
1105.6	22.13			1105.6	10.78			1105.6	14.51			1105.6	11.02			1105.62	3.979
1105.62	21.77			1105.62	10.74			1105.62	14.34			1105.62	11.05			1105.63	4.003
1105.63	21.43			1105.63	10.7			1105.63	14.16			1105.63	11.07			1105.64	4.031
1105.64	21.12			1105.64	10.65			1105.64	13.97			1105.64	11.09			1105.65	4.065
1105.65	20.83			1105.65	10.61			1105.65	13.77			1105.65	11.1			1105.67	4.102
1105.67	20.58			1105.67	10.56			1105.67	13.56			1105.67	11.11			1105.68	4.143
1105.68	20.37			1105.68	10.51			1105.68	13.34			1105.68	11.12			1105.69	4.187
1105.69	20.19			1105.69	10.47			1105.69	13.12			1105.69	11.12			1105.7	4.233
1105.7	20.05			1105.7	10.42			1105.7	12.9			1105.7	11.12			1105.71	4.281
1105.71	19.94			1105.71	10.38			1105.71	12.67			1105.71	11.12			1105.73	4.329
1105.73	19.88			1105.73	10.34			1105.73	12.45			1105.73	11.11			1105.74	4.378
1105.74	19.87			1105.74	10.31			1105.74	12.23			1105.74	11.1			1105.75	4.425
1105.75	19.9			1105.75	10.28			1105.75	12.01			1105.75	11.09			1105.76	4.471
1105.76	19.99			1105.76	10.25			1105.76	11.8			1105.76	11.08			1105.78	4.514
1105.78	20.13			1105.78	10.23			1105.78	11.59			1105.78	11.06			1105.79	4.554
1105.79	20.33			1105.79	10.22			1105.79	11.4			1105.79	11.04			1105.8	4.589
1105.8	20.58			1105.8	10.21			1105.8	11.21			1105.8	11.01			1105.81	4.62
1105.81	20.9			1105.81	10.2			1105.81	11.03			1105.81	10.98			1105.82	4.645
1105.82	21.28			1105.82	10.21			1105.82	10.87			1105.82	10.95			1105.84	4.664
1105.84	21.73			1105.84	10.21			1105.84	10.71			1105.84	10.92			1105.85	4.677
1105.85	22.24			1105.85	10.22			1105.85	10.57			1105.85	10.89			1105.86	4.683
1105.86	22.82			1105.86	10.24			1105.86	10.44			1105.86	10.85			1105.87	4.681
1105.87	23.46			1105.87	10.26			1105.87	10.33			1105.87	10.81			1105.89	4.673
1105.89	24.17			1105.89	10.29			1105.89	10.23			1105.89	10.77			1105.9	4.657
1105.9	24.94			1105.9	10.32			1105.9	10.14			1105.9	10.73			1105.91	4.634
1105.91	25.77			1105.91	10.35			1105.91	10.07			1105.91	10.69			1105.92	4.604
1105.92	26.65			1105.92	10.39			1105.92	10.01			1105.92	10.64			1105.94	4.568
1105.94	27.58			1105.94	10.43			1105.94	9.966			1105.94	10.6			1105.95	4.525
1105.95	28.56			1105.95	10.47			1105.95	9.938			1105.95	10.56			1105.96	4.478
1105.96	29.58			1105.96	10.51			1105.96	9.925			1105.96	10.51			1105.97	4.425
1105.97	30.63			1105.97	10.56			1105.97	9.926			1105.97	10.47			1105.98	4.368
1105.98	31.71			1105.98	10.6			1105.98	9.942			1105.98	10.42			1106	4.307
1106	32.8			1106	10.65			1106	9.971			1106	10.38			1106.01	4.244
1106.01	33.9			1106.01	10.69			1106.01	10.01			1106.01	10.34			1106.02	4.179
1106.02	34.99			1106.02	10.74			1106.02	10.07			1106.02	10.3			1106.03	4.113
1106.03	36.08			1106.03	10.78			1106.03	10.14			1106.03	10.26			1106.05	4.047
1106.05	37.15			1106.05	10.83			1106.05	10.23			1106.05	10.23			1106.06	3.981
1106.06	38.18			1106.06	10.87			1106.06	10.32			1106.06	10.2			1106.07	3.916
1106.07	39.18			1106.07	10.91			1106.07	10.43			1106.07	10.18			1106.08	3.854
1106.08	40.12			1106.08	10.96			1106.08	10.55			1106.08	10.15			1106.09	3.794
1106.09	41.01			1106.09	11			1106.09	10.68			1106.09	10.14			1106.11	3.737
1106.11	41.83			1106.11	11.04			1106.11	10.82			1106.11	10.13			1106.12	3.684
1106.12	42.57			1106.12	11.08			1106.12	10.96			1106.12	10.12			1106.13	3.635
1106.13	43.23			1106.13	11.12			1106.13	11.12			1106.13	10.12			1106.14	3.591
1106.14	43.8			1106.14	11.16			1106.14	11.29			1106.14	10.13			1106.16	3.552
1106.16	44.28			1106.16	11.19			1106.16	11.46			1106.16	10.15			1106.17	3.517
1106.17	44.66			1106.17	11.23			1106.17	11.64			1106.17	10.17			1106.18	3.488
1106.18	44.93			1106.18	11.27			1106.18	11.82			1106.18	10.2			1106.19	3.464
1106.19	45.09			1106.19	11.3			1106.19	12.01			1106.19	10.24			1106.21	3.444
1106.21	45.15			1106.21	11.34			1106.21	12.2			1106.21	10.29			1106.22	3.43
1106.22	45.11			1106.22	11.38			1106.22	12.39			1106.22	10.34			1106.23	3.42
1106.23	44.95			1106.23	11.41			1106.23	12.59			1106.23	10.4			1106.24	3.414
1106.24	44.69			1106.24	11.45			1106.24	12.78			1106.24	10.47			1106.25	3.413
1106.25	44.33			1106.25	11.48			1106.25	12.97			1106.25	10.54			1106.27	3.415
1106.27	43.88			1106.27	11.52			1106.27	13.16			1106.27	10.63			1106.28	3.42
1106.28	43.33			1106.28	11.56			1106.28	13.34			1106.28	10.72			1106.29	3.429
1106.29	42.7			1106.29	11.59			1106.29	13.52			1106.29	10.81			1106.3	3.44
1106.3	41.99			1106.3	11.62			1106.3	13.69			1106.3	10.91			1106.32	3.453
1106.32	41.21			1106.32	11.66			1106.32	13.85			1106.32	11.01			1106.33	3.468
1106.33	40.37			1106.33	11.69			1106.33	14			1106.33	11.12			1106.34	3.484
1106.34	39.48			1106.34	11.72			1106.34	14.14			1106.34	11.23			1106.35	3.502
1106.35	38.54			1106.35	11.75			1106.35	14.27			1106.35	11.34			1106.36	3.521
1106.36	37.57			1106.36	11.77			1106.36	14.39			1106.36	11.46			1106.38	3.54
1106.38	36.58			1106.38	11.8			1106.38	14.49			1106.38	11.57			1106.39	3.56
1106.39	35.57			1106.39	11.81			1106.39	14.57			1106.39	11.68			1106.4	3.58
1106.4	34.56			1106.4	11.83			1106.4	14.64			1106.4	11.79			1106.41	3.601
1106.41	33.54			1106.41	11.84			1106.41	14.69			1106.41	11.9			1106.43	3.622
1106.43	32.55			1106.43	11.85			1106.43	14.73			1106.43	12			1106.44	3.643
1106.44	31.57			1106.44	11.85			1106.44	14.75			1106.44	12.1			1106.45	3.665
1106.45	30.61			1106.45	11.84			1106.45	14.74			1106.45	12.19			1106.46	3.687
1106.46	29.7			1106.46	11.83			1106.46	14.73			1106.46	12.27			1106.48	3.71
1106.48	28.82			1106.48	11.81			1106.48	14.69			1106.48	12.35			1106.49	3.734
1106.49	27.98			1106.49	11.79			1106.49	14.63			1106.49	12.41			1106.5	3.759
1106.5	27.2			1106.5	11.76			1106.5	14.56			1106.5	12.47			1106.51	3.784
1106.51	26.47			1106.51	11.72			1106.51	14.47			1106.51	12.52			1106.52	3.811
1106.52	25.79			1106.52	11.67			1106.52	14.36			1106.52	12.55			1106.54	3.839
1106.54	25.17			1106.54	11.62			1106.54	14.24			1106.54	12.58			1106.55	3.869
1106.55	24.61			1106.55	11.56			1106.55	14.1			1106.55	12.59			1106.56	3.899
1106.56	24.11			1106.56	11.49			1106.56	13.95			1106.56	12.59			1106.57	3.932
1106.57	23.67			1106.57	11.42			1106.57	13.78			1106.57	12.58			1106.59	3.965
1106.59	23.29			1106.59	11.33			1106.59	13.61			1106.59	12.56			1106.6	4
1106.6	22.96			1106.6	11.25			1106.6	13.43			1106.6	12.52			1106.61	4.036
1106.61	22.7			1106.61	11.15			1106.61	13.24			1106.61	12.48			1106.62	4.073
1106.62	22.48			1106.62	11.05			1106.62	13.04			1106.62	12.42			1106.63	4.111
1106.63	22.32			1106.63	10.95			1106.63	12.84			1106.63	12.35			1106.65	4.149
1106.65	22.21			1106.65	10.84			1106.65	12.63			1106.65	12.28			1106.66	4.187
1106.66	22.14			1106.66	10.72			1106.66	12.43			1106.66	12.19			1106.67	4.224
1106.67	22.12			1106.67	10.61			1106.67	12.22			1106.67	12.09			1106.68	4.261
1106.68	22.13			1106.68	10.49			1106.68	12.02			1106.68	11.99			1106.7	4.297
1106.7	22.19			1106.7	10.37			1106.7	11.82			1106.7	11.88			1106.71	4.33
1106.71	22.29			1106.71	10.25			1106.71	11.62			1106.71	11.76			1106.72	4.362
1106.72	22.41			1106.72	10.13			1106.72	11.43			1106.72	11.64			1106.73	4.391
1106.73	22.57			1106.73	10.01			1106.73	11.25			1106.73	11.51			1106.75	4.416
1106.75	22.76			1106.75	9.893			1106.75	11.07			1106.75	11.39			1106.76	4.437
1106.76	22.98			1106.76	9.779			1106.76	10.91			1106.76	11.25			1106.77	4.455
1106.77	23.23			1106.77	9.669			1106.77	10.75			1106.77	11.12			1106.78	4.467
1106.78	23.5			1106.78	9.564			1106.78	10.61			1106.78	10.99			1106.79	4.475
1106.79	23.8			1106.79	9.465			1106.79	10.47			1106.79	10.85			1106.81	4.477
1106.81	24.12			1106.81	9.372			1106.81	10.35			1106.81	10.72			1106.82	4.473
1106.82	24.47			1106.82	9.286			1106.82	10.24			1106.82	10.59			1106.83	4.464
1106.83	24.84			1106.83	9.208			1106.83	10.14			1106.83	10.46			1106.84	4.448
1106.84	25.23			1106.84	9.138			1106.84	10.06			1106.84	10.34			1106.86	4.427
1106.86	25.65			1106.86	9.078			1106.86	9.981			1106.86	10.22			1106.87	4.4
1106.87	26.09			1106.87	9.028			1106.87	9.917			1106.87	10.11			1106.88	4.367
1106.88	26.55			1106.88	8.988			1106.88	9.865			1106.88	9.997			1106.89	4.328
1106.89	27.03			1106.89	8.958			1106.89	9.823			1106.89	9.894			1106.91	4.284
1106.91	27.53			1106.91	8.94			1106.91	9.792			1106.91	9.797			1106.92	4.235
1106.92	28.05			1106.92	8.933			1106.92	9.77			1106.92	9.706			1106.93	4.182
1106.93	28.58			1106.93	8.938			1106.93	9.757			1106.93	9.622			1106.94	4.125
1106.94	29.13			1106.94	8.955			1106.94	9.753			1106.94	9.546			1106.95	4.065
1106.95	29.7			1106.95	8.984			1106.95	9.756			1106.95	9.476			1106.97	4.002
1106.97	30.27			1106.97	9.025			1106.97	9.767			1106.97	9.413			1106.98	3.937
1106.98	30.86			1106.98	9.077			1106.98	9.784			1106.98	9.358			1106.99	3.87
1106.99	31.45			1106.99	9.141			1106.99	9.808			1106.99	9.309			1107	3.803
1107	32.04			1107	9.216			1107	9.838			1107	9.268			1107.02	3.736
1107.02	32.63			1107.02	9.302			1107.02	9.873			1107.02	9.234			1107.03	3.669
1107.03	33.21			1107.03	9.399			1107.03	9.913			1107.03	9.206			1107.04	3.604
1107.04	33.78			1107.04	9.506			1107.04	9.957			1107.04	9.185			1107.05	3.541
1107.05	34.34			1107.05	9.623			1107.05	10.01			1107.05	9.171			1107.06	3.48
1107.06	34.88			1107.06	9.748			1107.06	10.06			1107.06	9.162			1107.08	3.422
1107.08	35.4			1107.08	9.882			1107.08	10.12			1107.08	9.16			1107.09	3.367
1107.09	35.88			1107.09	10.02			1107.09	10.18			1107.09	9.163			1107.1	3.316
1107.1	36.34			1107.1	10.17			1107.1	10.24			1107.1	9.171			1107.11	3.269
1107.11	36.76			1107.11	10.32			1107.11	10.31			1107.11	9.185			1107.13	3.227
1107.13	37.14			1107.13	10.48			1107.13	10.39			1107.13	9.203			1107.14	3.189
1107.14	37.48			1107.14	10.64			1107.14	10.47			1107.14	9.225			1107.15	3.156
1107.15	37.77			1107.15	10.81			1107.15	10.55			1107.15	9.251			1107.16	3.128
1107.16	38.01			1107.16	10.97			1107.16	10.64			1107.16	9.281			1107.18	3.104
1107.18	38.2			1107.18	11.14			1107.18	10.73			1107.18	9.314			1107.19	3.085
1107.19	38.34			1107.19	11.3			1107.19	10.83			1107.19	9.351			1107.2	3.07
1107.2	38.42			1107.2	11.47			1107.2	10.93			1107.2	9.39			1107.21	3.059
1107.21	38.44			1107.21	11.63			1107.21	11.04			1107.21	9.431			1107.22	3.052
1107.22	38.41			1107.22	11.78			1107.22	11.15			1107.22	9.474			1107.24	3.049
1107.24	38.32			1107.24	11.93			1107.24	11.26			1107.24	9.519			1107.25	3.05
1107.25	38.17			1107.25	12.07			1107.25	11.39			1107.25	9.565			1107.26	3.053
1107.26	37.97			1107.26	12.21			1107.26	11.51			1107.26	9.613			1107.27	3.06
1107.27	37.72			1107.27	12.34			1107.27	11.64			1107.27	9.661			1107.29	3.069
1107.29	37.42			1107.29	12.45			1107.29	11.78			1107.29	9.71			1107.3	3.081
1107.3	37.07			1107.3	12.56			1107.3	11.92			1107.3	9.759			1107.31	3.094
1107.31	36.68			1107.31	12.65			1107.31	12.06			1107.31	9.808			1107.32	3.11
1107.32	36.25			1107.32	12.73			1107.32	12.2			1107.32	9.856			1107.33	3.128
1107.33	35.78			1107.33	12.8			1107.33	12.34			1107.33	9.904			1107.35	3.148
1107.35	35.28			1107.35	12.85			1107.35	12.49			1107.35	9.952			1107.36	3.169
1107.36	34.75			1107.36	12.89			1107.36	12.63			1107.36	9.999			1107.37	3.192
[truncated: 85,152 more rows]

## Sheet: Fig2d
coreMYC			coreMYC + 1EGCG			coreMYC + 2EGCG
[truncated: 5,001 more rows]

## Sheet: Fig3a,b,e,h
Fig3a			Fig3b			Fig3e				Fig3h
[truncated: 51 more rows]

[truncated: 22 more sheets: Fig3c, Fig3f, Fig4b-d, Suppl Fig1, Suppl Fig2, Suppl Fig3, Suppl Fig4, Suppl Fig5, Suppl Fig6, Suppl Fig7, Suppl Fig9, Suppl Fig10, Suppl Fig11, Suppl Fig12, Suppl Fig13, Suppl Fig17, Suppl Fig18, Suppl Fig19, Suppl Fig20a, Suppl Fig20b …]
